# Supplementary material for: ﻿Revisionary notes on the genus Aulacocentrum Brues (Hymenoptera, Braconidae, Macrocentrinae) from Vietnam
Source: Zookeys. 2024 Apr 3;1197:13–41. doi: 10.3897/zookeys.1197.116092 (PMC11015091; doi:10.3897/zookeys.1197.116092)
Supplement: XML Treatment for Aulacocentrum [file zookeys.1197.116092-treatment1.xml]

<!DOCTYPE tp:taxon-treatment
  PUBLIC "-//TaxonX//DTD Taxonomic Treatment Publishing DTD v0 20100105//EN" "tax-treatment-NSO.dtd">
<tp:taxon-treatment xmlns:tp="http://www.plazi.org/taxpub"><tp:treatment-meta><kwd-group><label>Taxon classification</label><kwd>
                <named-content content-type="kingdom">Animalia</named-content>
              </kwd><kwd>
                <named-content content-type="order">Hymenoptera</named-content>
              </kwd><kwd>
                <named-content content-type="family">Braconidae</named-content>
              </kwd></kwd-group><mixed-citation publication-type="journal"><person-group><name><surname>Pham</surname><given-names>Thi Nhi</given-names></name><name><surname>Long</surname><given-names>Khuat Dang</given-names></name><name><surname>van Achterberg</surname><given-names>Cornelis</given-names></name><name><surname>Cao</surname><given-names>Thi Quynh Nga</given-names></name><name><surname>Pham</surname><given-names>Van Phu</given-names></name><name><surname>Dang</surname><given-names>Thi Hoa</given-names></name></person-group><article-title>﻿Revisionary notes on the genus <italic><tp:taxon-name><tp:taxon-name-part taxon-name-part-type="genus" reg="Aulacocentrum">Aulacocentrum</tp:taxon-name-part></tp:taxon-name></italic> Brues (<tp:taxon-name><tp:taxon-name-part taxon-name-part-type="order">Hymenoptera</tp:taxon-name-part></tp:taxon-name>, <tp:taxon-name><tp:taxon-name-part taxon-name-part-type="family">Braconidae</tp:taxon-name-part></tp:taxon-name>, <tp:taxon-name><tp:taxon-name-part taxon-name-part-type="subfamily">Macrocentrinae</tp:taxon-name-part></tp:taxon-name>) from Vietnam</article-title><source>Zookeys</source><day>03</day><month>04</month><year>2024</year><volume>1197</volume><fpage>13</fpage><lpage>41</lpage><pub-id pub-id-type="doi">10.3897/zookeys.1197.116092</pub-id></mixed-citation></tp:treatment-meta><tp:nomenclature><label>﻿Genus</label><tp:taxon-name>
              <object-id xmlns:xlink="http://www.w3.org/1999/xlink" content-type="arpha" xlink:type="simple">030CDEEB-A95B-5160-BAAA-235DF1D4ABEF</object-id>
              <tp:taxon-name-part taxon-name-part-type="genus" reg="Aulacocentrum">Aulacocentrum</tp:taxon-name-part>
            </tp:taxon-name><tp:taxon-authority>Brues, 1922</tp:taxon-authority></tp:nomenclature><tp:treatment-sec sec-type="type species" id="SECID0EPBAE"><title>Type species.</title><p><italic><tp:taxon-name><tp:taxon-name-part taxon-name-part-type="genus" reg="Aulacocentrum">Aulacocentrum</tp:taxon-name-part><tp:taxon-name-part taxon-name-part-type="species" reg="pedicellatum">pedicellatum</tp:taxon-name-part></tp:taxon-name></italic> Brues, 1922 (examined by CvA).</p></tp:treatment-sec></tp:taxon-treatment>
