# Supplementary material for: ﻿Revisionary notes on the genus Aulacocentrum Brues (Hymenoptera, Braconidae, Macrocentrinae) from Vietnam
Source: Zookeys. 2024 Apr 3;1197:13–41. doi: 10.3897/zookeys.1197.116092 (PMC11015091; doi:10.3897/zookeys.1197.116092)
Supplement: XML Treatment for Aulacocentrum assitum [file zookeys.1197.116092-treatment2.xml]

<!DOCTYPE tp:taxon-treatment
  PUBLIC "-//TaxonX//DTD Taxonomic Treatment Publishing DTD v0 20100105//EN" "tax-treatment-NSO.dtd">
<tp:taxon-treatment xmlns:tp="http://www.plazi.org/taxpub"><tp:treatment-meta><kwd-group><label>Taxon classification</label><kwd>
                <named-content content-type="kingdom">Animalia</named-content>
              </kwd><kwd>
                <named-content content-type="order">Hymenoptera</named-content>
              </kwd><kwd>
                <named-content content-type="family">Braconidae</named-content>
              </kwd></kwd-group><mixed-citation publication-type="journal"><person-group><name><surname>Pham</surname><given-names>Thi Nhi</given-names></name><name><surname>Long</surname><given-names>Khuat Dang</given-names></name><name><surname>van Achterberg</surname><given-names>Cornelis</given-names></name><name><surname>Cao</surname><given-names>Thi Quynh Nga</given-names></name><name><surname>Pham</surname><given-names>Van Phu</given-names></name><name><surname>Dang</surname><given-names>Thi Hoa</given-names></name></person-group><article-title>﻿Revisionary notes on the genus <italic><tp:taxon-name><tp:taxon-name-part taxon-name-part-type="genus" reg="Aulacocentrum">Aulacocentrum</tp:taxon-name-part></tp:taxon-name></italic> Brues (<tp:taxon-name><tp:taxon-name-part taxon-name-part-type="order">Hymenoptera</tp:taxon-name-part></tp:taxon-name>, <tp:taxon-name><tp:taxon-name-part taxon-name-part-type="family">Braconidae</tp:taxon-name-part></tp:taxon-name>, <tp:taxon-name><tp:taxon-name-part taxon-name-part-type="subfamily">Macrocentrinae</tp:taxon-name-part></tp:taxon-name>) from Vietnam</article-title><source>Zookeys</source><day>03</day><month>04</month><year>2024</year><volume>1197</volume><fpage>13</fpage><lpage>41</lpage><pub-id pub-id-type="doi">10.3897/zookeys.1197.116092</pub-id></mixed-citation></tp:treatment-meta><tp:nomenclature><label>﻿</label><tp:taxon-name>
              <object-id xmlns:xlink="http://www.w3.org/1999/xlink" content-type="arpha" xlink:type="simple">3F29539B-EB73-54FF-9523-F91A2469793D</object-id>
              <tp:taxon-name-part taxon-name-part-type="genus" reg="Aulacocentrum">Aulacocentrum</tp:taxon-name-part>
              <tp:taxon-name-part taxon-name-part-type="species" reg="assitum">assitum</tp:taxon-name-part>
              <object-id xmlns:xlink="http://www.w3.org/1999/xlink" content-type="zoobank" xlink:type="simple">https://zoobank.org/91B36A32-E69B-427B-9B30-715174C971E2</object-id>
            </tp:taxon-name><tp:taxon-authority>Long &amp; Pham</tp:taxon-authority><tp:taxon-status xmlns:xlink="http://www.w3.org/1999/xlink" xlink:type="simple">sp. nov.</tp:taxon-status><xref ref-type="fig" rid="F1">Figs 1</xref><xref ref-type="fig" rid="F2">, 2</xref><xref ref-type="fig" rid="F16">, 16</xref></tp:nomenclature><tp:treatment-sec sec-type="material" id="SECID0ENIAG"><title>Material.</title><p><bold><italic>Holotype</italic></bold>, ♀, “<abbrev xmlns:xlink="http://www.w3.org/1999/xlink" xlink:title="code number indexing for Macrocentrinae specimens in the collection at IEBR" id="ABBRID0EYIAG" xlink:type="simple">Macr</abbrev>.<bold>147</bold>” (<abbrev xmlns:xlink="http://www.w3.org/1999/xlink" xlink:title="Institute of Ecology &amp; Biological Resources" id="ABBRID0E5IAG" xlink:type="simple">IEBR</abbrev>), <abbrev xmlns:xlink="http://www.w3.org/1999/xlink" xlink:title="Northeastern" id="ABBRID0ECJAG" xlink:type="simple">NE</abbrev> Vietnam: Ha Giang, Vi Xuyen, Phong Quang, forest, <named-content xmlns:xlink="http://www.w3.org/1999/xlink" content-type="dwc:verbatimCoordinates" xlink:type="simple"><named-content content-type="geo-json" specific-use="{&#34;type&#34;:&#34;Point&#34;,&#34;coordinates&#34;:[104.915556,22.900000]}" id="NCID0EJJAG" xlink:type="simple">22°54'00"N, 104°54'56"E</named-content></named-content>; 650 m a.s.l.; light trap, 26.v.2022, PT Nhi, PV Phu.</p></tp:treatment-sec><tp:treatment-sec sec-type="description" id="SECID0EOJAG"><title>Description.</title><p>Holotype, female, body length 7.4 mm, fore wing length 6.2 mm, antenna 12.2 mm, ovipositor sheath 7.6 mm (Fig. <xref ref-type="fig" rid="F1">1</xref>).</p><fig id="F1" position="float" orientation="portrait"><object-id xmlns:xlink="http://www.w3.org/1999/xlink" content-type="doi" xlink:type="simple">10.3897/zookeys.1197.116092.figure1</object-id><object-id xmlns:xlink="http://www.w3.org/1999/xlink" content-type="arpha" xlink:type="simple">B51CD777-2328-5D81-B72F-41A24E76D97E</object-id><label>Figure 1.</label><caption><p>Habitus of <italic><tp:taxon-name><tp:taxon-name-part taxon-name-part-type="genus" reg="Aulacocentrum">Aulacocentrum</tp:taxon-name-part><tp:taxon-name-part taxon-name-part-type="species" reg="assitum">assitum</tp:taxon-name-part></tp:taxon-name></italic> Long &amp; Pham, sp. nov., holotype, female, lateral, “<abbrev xmlns:xlink="http://www.w3.org/1999/xlink" xlink:title="code number indexing for Macrocentrinae specimens in the collection at IEBR" id="ABBRID0ELKAG" xlink:type="simple">Macr</abbrev>.<bold>147</bold>” (<abbrev xmlns:xlink="http://www.w3.org/1999/xlink" xlink:title="Institute of Ecology &amp; Biological Resources" id="ABBRID0ERKAG" xlink:type="simple">IEBR</abbrev>).</p></caption><graphic xmlns:xlink="http://www.w3.org/1999/xlink" xlink:href="zookeys-1197-013_article-116092__-g001.jpg" position="float" orientation="portrait" xlink:type="simple" id="oo_1014245.jpg"><uri content-type="original_file" xlink:type="simple">https://binary.pensoft.net/fig/1014245</uri></graphic></fig><p><bold><italic>Head</italic>.</bold> Antenna with 48 flagellomeres; flagellum densely setose; first flagellomere 1.4× second one; length of first and second flagellomeres 7.5 and 5.5× their widths, respectively; subapical antennomere 2.0× its width; apical flagellomere with long spine; in frontal view, width of face 1.2× its length (Fig. <xref ref-type="fig" rid="F2">2B</xref>); length of maxillary palp 2.2× height of head; face shiny, punctate; malar space as long as basal width of mandible; clypeus convex, finely punctate (Fig. <xref ref-type="fig" rid="F2">2B</xref>); distance between tentorial pits 1.8× distance from pit to eye margin; in lateral view, eye 3.5× temple medially; head transverse, in dorsal view, head 2.1× as wide as long; and width of head 0.6× median length; temple short, eye 13.5× as long as temple; ocelli large, <abbrev xmlns:xlink="http://www.w3.org/1999/xlink" xlink:title="minimum ocular-ocellar line" id="ABBRID0EJLAG" xlink:type="simple">OOL</abbrev>: <abbrev xmlns:xlink="http://www.w3.org/1999/xlink" xlink:title="minimum ocular-ocellar line" id="ABBRID0ENLAG" xlink:type="simple">OD</abbrev>: <abbrev xmlns:xlink="http://www.w3.org/1999/xlink" xlink:title="minimum postocellar line" id="ABBRID0ERLAG" xlink:type="simple">POL</abbrev> = 6: 8: 7 (Fig. <xref ref-type="fig" rid="F2">2A</xref>); frons, temple, and vertex coriaceous.</p><fig id="F2" position="float" orientation="portrait"><object-id xmlns:xlink="http://www.w3.org/1999/xlink" content-type="doi" xlink:type="simple">10.3897/zookeys.1197.116092.figure2</object-id><object-id xmlns:xlink="http://www.w3.org/1999/xlink" content-type="arpha" xlink:type="simple">B4C82308-1305-50C3-BDDE-7F7D7CFB7584</object-id><label>Figure 2.</label><caption><p><italic><tp:taxon-name><tp:taxon-name-part taxon-name-part-type="genus" reg="Aulacocentrum">Aulacocentrum</tp:taxon-name-part><tp:taxon-name-part taxon-name-part-type="species" reg="assitum">assitum</tp:taxon-name-part></tp:taxon-name></italic> Long &amp; Pham, sp. nov., holotype, female, “<abbrev xmlns:xlink="http://www.w3.org/1999/xlink" xlink:title="code number indexing for Macrocentrinae specimens in the collection at IEBR" id="ABBRID0EMMAG" xlink:type="simple">Macr</abbrev>.<bold>147</bold>” (<abbrev xmlns:xlink="http://www.w3.org/1999/xlink" xlink:title="Institute of Ecology &amp; Biological Resources" id="ABBRID0ESMAG" xlink:type="simple">IEBR</abbrev>) <bold>A</bold> head, dorsal <bold>B</bold> head, frontal <bold>C</bold> propodeum, dorsal <bold>D</bold> mesonotum <bold>E</bold> mesopleuron <bold>F</bold> first–third metasomal tergites <bold>G</bold> hind femur <bold>H</bold> fore wing <bold>I</bold> hind wing.</p></caption><graphic xmlns:xlink="http://www.w3.org/1999/xlink" xlink:href="zookeys-1197-013_article-116092__-g002.jpg" position="float" orientation="portrait" xlink:type="simple" id="oo_1014246.jpg"><uri content-type="original_file" xlink:type="simple">https://binary.pensoft.net/fig/1014246</uri></graphic></fig><p><bold><italic>Mesosoma.</italic></bold> Length of mesosoma 1.4× its height (Fig. <xref ref-type="fig" rid="F2">2E</xref>); pronotal trough crenulate medially, mostly smooth dorsally, sparsely punctate ventrally; propleuron densely punctate (Fig. <xref ref-type="fig" rid="F2">2E</xref>); middle lobe of mesoscutum without impressions anteriorly; notauli narrow, mostly smooth anteriorly, punctate posteriorly; notauli fused posteriorly, separating by mid-longitudinal rugosity (Fig. <xref ref-type="fig" rid="F2">2D</xref>); median lobe of mesoscutum smooth, with sparse fine punctures; lateral lobes of mesoscutum mostly smooth, with sparse punctures near notauli; scutellum convex, with dense fine punctures; mesopleuron densely punctate (Fig. <xref ref-type="fig" rid="F2">2E</xref>); metapleuron rugose-punctate; propodeum foveolate-rugose (Fig. <xref ref-type="fig" rid="F2">2C</xref>).</p><p><bold><italic>Wings</italic>.</bold> Length of fore wing 2.9× its maximum width (Fig. <xref ref-type="fig" rid="F2">2H</xref>); length of pterostigma 4.0× its width; fore wing vein SR1 2.3× as long as vein 3-SR; vein r originating behind middle of pterostigma, r: 3-SR: SR1 = 11: 25: 57; cu-a slightly inclivous (Fig. <xref ref-type="fig" rid="F2">2H</xref>), cu-a: 1-CU1: 2-CU1 = 9: 4: 33; 2-SR: 3-SR: r-m = 17: 25: 7; second submarginal cell of fore wing narrowed distally; hind wing vein cu-a: 1-M: 1r-m = 15: 12: 13; vein 2-SC+R vertical; vein SR strongly bent basally, at constriction mostly touching the frontal wing margin (Fig. <xref ref-type="fig" rid="F2">2I</xref>).</p><p><bold><italic>Legs</italic>.</bold> Hind coxa sparsely setose; length of femur, tibia, and basitarsus of hind leg 7.8, 17.8, and 14.0× their maximum widths, respectively; left hind trochantellus with two teeth apically (Fig. <xref ref-type="fig" rid="F2">2G</xref>); tibial spurs straight, setose, length of hind inner and outer tibial spurs 0.4× and 0.3× hind basitarsus combined; length of hind basitarsus 0.4× hind tibia and 1.1× second–fifth tarsal segments.</p><p><bold><italic>Metasoma</italic>.</bold> Length of metasoma 1.5× head and mesosoma combined; first tergite parallel-sided, flat medio-basally, length 5.1× its apical width; mostly smooth anterior of spiracle, transversely rugose from spiracle to apex; median length of second tergite 1.2× third tergite; second tergite narrowed medio-laterally (Fig. <xref ref-type="fig" rid="F2">2F</xref>), with fine convergent striae; third tergite with fine parallel striae basally; finely punctate apically; fourth–sixth metasomal tergites punctate, densely setose (Fig. <xref ref-type="fig" rid="F2">2F</xref>); length of ovipositor sheath 1.2× fore wing.</p><p><bold><italic>Colour</italic>.</bold> Head black; scapus dark brown, cream-white ventrally; pedicel yellow; flagellum brown with flagellomeres 9<sup>th</sup>–18<sup>th</sup> ivory; mandible yellow; palpi whitish yellow; propleuron brown; middle lobe of mesoscutum and scutellum yellowish brown; lateral lobes of mesoscutum, mesopleuron, metapleuron, and propodeum reddish yellow; fore and middle legs yellow; hind coxa yellow basally, brown apically; hind trochanter and trochantellus infuscate; hind femur dark brown; hind tibia mostly brown, pale yellow basally, cream-white apically; hind tibial and tarsus cream-white; tegula brownish yellow; wing membrane hyaline; veins yellowish brown, except vein 1-R1 and parastigma whitish yellow; pterostigma brown, pale yellow apically; metasoma brown, except first tergite basally, second and third metasomal tergites laterally and ventrally pale yellow; ovipositor sheath brown; ovipositor yellow.</p><p><bold>Male.</bold> Unknown.</p></tp:treatment-sec><tp:treatment-sec sec-type="biology" id="SECID0EEQAG"><title>Biology.</title><p>Unknown.</p></tp:treatment-sec><tp:treatment-sec sec-type="etymology" id="SECID0EJQAG"><title>Etymology.</title><p>From <italic>assitus</italic> (Latin for “near”), because this new species is close to <italic><tp:taxon-name><tp:taxon-name-part taxon-name-part-type="genus" reg="Aulacocentrum">A.</tp:taxon-name-part><tp:taxon-name-part taxon-name-part-type="species" reg="seticella">seticella</tp:taxon-name-part></tp:taxon-name></italic> van Achterberg &amp; He, 1994, from China.</p></tp:treatment-sec><tp:treatment-sec sec-type="distribution" id="SECID0E3QAG"><title>Distribution.</title><p><abbrev xmlns:xlink="http://www.w3.org/1999/xlink" xlink:title="Northeastern" id="ABBRID0ECRAG" xlink:type="simple">NE</abbrev> Vietnam (Ha Giang province) (Fig. <xref ref-type="fig" rid="F16">16</xref>).</p></tp:treatment-sec><tp:treatment-sec sec-type="notes" id="SECID0EKRAG"><title>Notes.</title><p>This new species is close to <italic><tp:taxon-name><tp:taxon-name-part taxon-name-part-type="genus" reg="Aulacocentrum">A.</tp:taxon-name-part><tp:taxon-name-part taxon-name-part-type="species" reg="seticella">seticella</tp:taxon-name-part></tp:taxon-name></italic> van Achterberg &amp; He, but differs from the latter by the following characters: 1) length of maxillary palp 2.2× height of head (1.6–1.7× in <italic><tp:taxon-name><tp:taxon-name-part taxon-name-part-type="genus" reg="Aulacocentrum">A.</tp:taxon-name-part><tp:taxon-name-part taxon-name-part-type="species" reg="seticella">seticella</tp:taxon-name-part></tp:taxon-name></italic>); 2) marginal cell of hind wing as wide basally as apically (Fig. <xref ref-type="fig" rid="F2">2I</xref>) (strongly widened basally in <italic><tp:taxon-name><tp:taxon-name-part taxon-name-part-type="genus" reg="Aulacocentrum">A.</tp:taxon-name-part><tp:taxon-name-part taxon-name-part-type="species" reg="seticella">seticella</tp:taxon-name-part></tp:taxon-name></italic>, see <xref ref-type="bibr" rid="B3">He and van Achterberg 1994</xref>: fig. 18); and 3) second metasomal suture distinct, basal 1/3 of third tergite finely striate (second suture indistinct, more than basal 1/2 of third tergite finely striate in <italic><tp:taxon-name><tp:taxon-name-part taxon-name-part-type="genus" reg="Aulacocentrum">A.</tp:taxon-name-part><tp:taxon-name-part taxon-name-part-type="species" reg="seticella">seticella</tp:taxon-name-part></tp:taxon-name></italic>).</p></tp:treatment-sec><tp:treatment-sec><!--Section generated to contain objects referenced in tp:taxon-treatment.--><fig id="F16" position="float" orientation="portrait"><object-id xmlns:xlink="http://www.w3.org/1999/xlink" content-type="doi" xlink:type="simple">10.3897/zookeys.1197.116092.figure16</object-id><object-id xmlns:xlink="http://www.w3.org/1999/xlink" content-type="arpha" xlink:type="simple">B73D666E-D634-56BB-B331-0EBBBC9419FA</object-id><label>Figure 16.</label><caption><p>Distribution map of <italic><tp:taxon-name><tp:taxon-name-part taxon-name-part-type="genus" reg="Aulacocentrum">Aulacocentrum</tp:taxon-name-part></tp:taxon-name></italic> species.</p></caption><graphic xmlns:xlink="http://www.w3.org/1999/xlink" xlink:href="zookeys-1197-013_article-116092__-g016.jpg" position="float" orientation="portrait" xlink:type="simple" id="oo_1014260.jpg"><uri content-type="original_file" xlink:type="simple">https://binary.pensoft.net/fig/1014260</uri></graphic></fig></tp:treatment-sec><ref-list><ref id="B3"><mixed-citation xmlns:xlink="http://www.w3.org/1999/xlink" xlink:type="simple"><person-group><name name-style="western"><surname>He</surname><given-names>J</given-names></name><name name-style="western"><surname>van Achterberg</surname><given-names>C</given-names></name></person-group> (<year>1994</year>) <article-title>A revision of the genus <italic><tp:taxon-name><tp:taxon-name-part taxon-name-part-type="genus">Aulacocentrum</tp:taxon-name-part></tp:taxon-name></italic> Brues (<tp:taxon-name><tp:taxon-name-part taxon-name-part-type="order">Hymenoptera</tp:taxon-name-part></tp:taxon-name>: <tp:taxon-name><tp:taxon-name-part taxon-name-part-type="family">Braconidae</tp:taxon-name-part></tp:taxon-name>: <tp:taxon-name><tp:taxon-name-part taxon-name-part-type="subfamily">Macrocentrinae</tp:taxon-name-part></tp:taxon-name>) from China.</article-title><source>Zoologische Verhandelingen Leiden</source><volume>68</volume>(<issue>15</issue>): <fpage>159</fpage>–<lpage>171</lpage>. <ext-link xlink:href="https://repository.naturalis.nl/pub/318760/ZM1994068015.pdf" ext-link-type="uri" xlink:type="simple">https://repository.naturalis.nl/pub/318760/ZM1994068015.pdf</ext-link></mixed-citation></ref></ref-list></tp:taxon-treatment>
