# Supplementary material for: ﻿Revisionary notes on the genus Aulacocentrum Brues (Hymenoptera, Braconidae, Macrocentrinae) from Vietnam
Source: Zookeys. 2024 Apr 3;1197:13–41. doi: 10.3897/zookeys.1197.116092 (PMC11015091; doi:10.3897/zookeys.1197.116092)
Supplement: XML Treatment for Aulacocentrum glabrum [file zookeys.1197.116092-treatment3.xml]

<!DOCTYPE tp:taxon-treatment
  PUBLIC "-//TaxonX//DTD Taxonomic Treatment Publishing DTD v0 20100105//EN" "tax-treatment-NSO.dtd">
<tp:taxon-treatment xmlns:tp="http://www.plazi.org/taxpub"><tp:treatment-meta><kwd-group><label>Taxon classification</label><kwd>
                <named-content content-type="kingdom">Animalia</named-content>
              </kwd><kwd>
                <named-content content-type="order">Hymenoptera</named-content>
              </kwd><kwd>
                <named-content content-type="family">Braconidae</named-content>
              </kwd></kwd-group><mixed-citation publication-type="journal"><person-group><name><surname>Pham</surname><given-names>Thi Nhi</given-names></name><name><surname>Long</surname><given-names>Khuat Dang</given-names></name><name><surname>van Achterberg</surname><given-names>Cornelis</given-names></name><name><surname>Cao</surname><given-names>Thi Quynh Nga</given-names></name><name><surname>Pham</surname><given-names>Van Phu</given-names></name><name><surname>Dang</surname><given-names>Thi Hoa</given-names></name></person-group><article-title>﻿Revisionary notes on the genus <italic><tp:taxon-name><tp:taxon-name-part taxon-name-part-type="genus" reg="Aulacocentrum">Aulacocentrum</tp:taxon-name-part></tp:taxon-name></italic> Brues (<tp:taxon-name><tp:taxon-name-part taxon-name-part-type="order">Hymenoptera</tp:taxon-name-part></tp:taxon-name>, <tp:taxon-name><tp:taxon-name-part taxon-name-part-type="family">Braconidae</tp:taxon-name-part></tp:taxon-name>, <tp:taxon-name><tp:taxon-name-part taxon-name-part-type="subfamily">Macrocentrinae</tp:taxon-name-part></tp:taxon-name>) from Vietnam</article-title><source>Zookeys</source><day>03</day><month>04</month><year>2024</year><volume>1197</volume><fpage>13</fpage><lpage>41</lpage><pub-id pub-id-type="doi">10.3897/zookeys.1197.116092</pub-id></mixed-citation></tp:treatment-meta><tp:nomenclature><label>﻿</label><tp:taxon-name>
              <object-id xmlns:xlink="http://www.w3.org/1999/xlink" content-type="arpha" xlink:type="simple">9DF4F5C7-119B-5721-9B8F-0AA70371FBEA</object-id>
              <tp:taxon-name-part taxon-name-part-type="genus" reg="Aulacocentrum">Aulacocentrum</tp:taxon-name-part>
              <tp:taxon-name-part taxon-name-part-type="species" reg="glabrum">glabrum</tp:taxon-name-part>
              <object-id xmlns:xlink="http://www.w3.org/1999/xlink" content-type="zoobank" xlink:type="simple">https://zoobank.org/798AD0C1-3AFB-4C60-8329-8DDC4FB2DB5C</object-id>
            </tp:taxon-name><tp:taxon-authority>Long</tp:taxon-authority><tp:taxon-status xmlns:xlink="http://www.w3.org/1999/xlink" xlink:type="simple">sp. nov.</tp:taxon-status><xref ref-type="fig" rid="F3">Figs 3</xref><xref ref-type="fig" rid="F4">, 4</xref><xref ref-type="fig" rid="F16">, 16</xref></tp:nomenclature><tp:treatment-sec sec-type="material" id="SECID0E1UAG"><title>Material.</title><p><bold><italic>Holotype</italic></bold>, ♀, “<abbrev xmlns:xlink="http://www.w3.org/1999/xlink" xlink:title="code number indexing for Macrocentrinae specimens in the collection at IEBR" id="ABBRID0EFVAG" xlink:type="simple">Macr</abbrev>.<bold>050</bold>” (<abbrev xmlns:xlink="http://www.w3.org/1999/xlink" xlink:title="Institute of Ecology &amp; Biological Resources" id="ABBRID0ELVAG" xlink:type="simple">IEBR</abbrev>), S Vietnam: Dong Nai, Vinh Cuu, Phu Ly, forest, <named-content xmlns:xlink="http://www.w3.org/1999/xlink" content-type="dwc:verbatimCoordinates" xlink:type="simple"><named-content content-type="geo-json" specific-use="{&#34;type&#34;:&#34;Point&#34;,&#34;coordinates&#34;:[107.062111,11.381194]}" id="NCID0ESVAG" xlink:type="simple">11°22'52.3”’N, 107°03'43.6"E</named-content></named-content>; 107 m a.s.l., light trap, 03.viii.2008, HV Tru.</p></tp:treatment-sec><tp:treatment-sec sec-type="description" id="SECID0EXVAG"><title>Description.</title><p>Holotype, female, body length 12.0 mm, fore wing length 9.4 mm, antenna 17.6 mm, ovipositor sheath 13.4 mm (Fig. <xref ref-type="fig" rid="F3">3</xref>).</p><fig id="F3" position="float" orientation="portrait"><object-id xmlns:xlink="http://www.w3.org/1999/xlink" content-type="doi" xlink:type="simple">10.3897/zookeys.1197.116092.figure3</object-id><object-id xmlns:xlink="http://www.w3.org/1999/xlink" content-type="arpha" xlink:type="simple">F56902BB-4E53-59C9-A34F-716559D25882</object-id><label>Figure 3.</label><caption><p>Habitus of <italic><tp:taxon-name><tp:taxon-name-part taxon-name-part-type="genus" reg="Aulacocentrum">Aulacocentrum</tp:taxon-name-part><tp:taxon-name-part taxon-name-part-type="species" reg="glabrum">glabrum</tp:taxon-name-part></tp:taxon-name></italic> Long, sp. nov., holotype, female, lateral, “<abbrev xmlns:xlink="http://www.w3.org/1999/xlink" xlink:title="code number indexing for Macrocentrinae specimens in the collection at IEBR" id="ABBRID0EUWAG" xlink:type="simple">Macr</abbrev>.<bold>050</bold>” (<abbrev xmlns:xlink="http://www.w3.org/1999/xlink" xlink:title="Institute of Ecology &amp; Biological Resources" id="ABBRID0E1WAG" xlink:type="simple">IEBR</abbrev>).</p></caption><graphic xmlns:xlink="http://www.w3.org/1999/xlink" xlink:href="zookeys-1197-013_article-116092__-g003.jpg" position="float" orientation="portrait" xlink:type="simple" id="oo_1014247.jpg"><uri content-type="original_file" xlink:type="simple">https://binary.pensoft.net/fig/1014247</uri></graphic></fig><p><bold><italic>Head</italic>.</bold> Antenna with 51 flagellomeres; first flagellomere 1.3× second one; length of first and second flagellomeres 3.8 and 4.4× their widths, respectively; length of subapical antennomere 2.7× its width; in frontal view, width of face 0.8× its length (Fig. <xref ref-type="fig" rid="F4">4B</xref>); length of maxillary palp 2.0× height of head; face densely punctate medially, sparsely punctate laterally (Fig. <xref ref-type="fig" rid="F4">4B</xref>); malar space 0.9× as long as basal width of mandible; clypeus slightly convex ventrally, sparsely finely punctate (Fig. <xref ref-type="fig" rid="F4">4B</xref>); distance between tentorial pits 1.3× distance from pit to eye margin; in dorsal view, width of head 2.2× median length; temple short, smooth, eye 15.5× temple; ocelli large, <abbrev xmlns:xlink="http://www.w3.org/1999/xlink" xlink:title="minimum ocular-ocellar line" id="ABBRID0EWXAG" xlink:type="simple">OOL</abbrev>: <abbrev xmlns:xlink="http://www.w3.org/1999/xlink" xlink:title="minimum ocular-ocellar line" id="ABBRID0E1XAG" xlink:type="simple">OD</abbrev>: <abbrev xmlns:xlink="http://www.w3.org/1999/xlink" xlink:title="minimum postocellar line" id="ABBRID0E5XAG" xlink:type="simple">POL</abbrev> = 6: 9: 9 (Fig. <xref ref-type="fig" rid="F4">4A</xref>); frons smooth.</p><fig id="F4" position="float" orientation="portrait"><object-id xmlns:xlink="http://www.w3.org/1999/xlink" content-type="doi" xlink:type="simple">10.3897/zookeys.1197.116092.figure4</object-id><object-id xmlns:xlink="http://www.w3.org/1999/xlink" content-type="arpha" xlink:type="simple">529D250F-EFBC-521E-AF97-699396DC7C8A</object-id><label>Figure 4.</label><caption><p><italic><tp:taxon-name><tp:taxon-name-part taxon-name-part-type="genus" reg="Aulacocentrum">Aulacocentrum</tp:taxon-name-part><tp:taxon-name-part taxon-name-part-type="species" reg="glabrum">glabrum</tp:taxon-name-part></tp:taxon-name></italic> Long, sp. nov., holotype, female, “<abbrev xmlns:xlink="http://www.w3.org/1999/xlink" xlink:title="code number indexing for Macrocentrinae specimens in the collection at IEBR" id="ABBRID0EZYAG" xlink:type="simple">Macr</abbrev>.<bold>050</bold>” (<abbrev xmlns:xlink="http://www.w3.org/1999/xlink" xlink:title="Institute of Ecology &amp; Biological Resources" id="ABBRID0E6YAG" xlink:type="simple">IEBR</abbrev>) <bold>A</bold> head, dorsal <bold>B</bold> head, frontal <bold>C</bold> propodeum <bold>D</bold> mesonotum <bold>E</bold> mesopleuron <bold>F</bold> hind wing <bold>G</bold> first–third metasomal tergites <bold>H</bold> left hind femur, outer side.</p></caption><graphic xmlns:xlink="http://www.w3.org/1999/xlink" xlink:href="zookeys-1197-013_article-116092__-g004.jpg" position="float" orientation="portrait" xlink:type="simple" id="oo_1014248.jpg"><uri content-type="original_file" xlink:type="simple">https://binary.pensoft.net/fig/1014248</uri></graphic></fig><p><bold><italic>Mesosoma.</italic></bold> Length of mesosoma 1.4× its height (Fig. <xref ref-type="fig" rid="F4">4E</xref>); pronotal trough finely and densely crenulate medially, shiny smooth dorsally, finely punctate ventrally; propleuron densely punctate (Fig. <xref ref-type="fig" rid="F4">4E</xref>); middle and lateral lobes of mesoscutum mostly coriaceous, with sparse fine punctures; notauli crenulate anteriorly, strongly converging posteriorly in a sharp V-shaped depression, divided by mid-longitudinal rugosity (Fig. <xref ref-type="fig" rid="F4">4D</xref>); scutellar sulcus wide, with one median carina, 0.5× as long as scutellum; scutellum convex, rugose-punctate; mesopleuron densely punctate (Fig. <xref ref-type="fig" rid="F4">4E</xref>); metapleuron rugulose; propodeum reticulate-rugulose (Fig. <xref ref-type="fig" rid="F4">4C</xref>).</p><p><bold><italic>Wings</italic>.</bold> Length of fore wing 5.2× its maximum width; length of pterostigma 5.2× its width; fore wing vein SR1 2.2× as long as vein 3-SR; r: 3-SR: SR1 = 12: 37: 80; vein 1-CU1 quadrate; cu-a: 2-CU1 = 11: 52; 2-SR: 3-SR: r-m = 21: 37: 10; second submarginal cell of fore wing narrowed distally; hind wing vein 2-SC+R thick, nearly quadrate; vein 1-M weakly curved basally; hind wing vein cu-a: 1-M: 1r-m = 22: 22: 16; vein SR strongly bent basally (Fig. <xref ref-type="fig" rid="F4">4F</xref>), and marginal cell largely glabrous basally, wider medially than basally and apically, parallel-sided medially and distinctly widened apically (Fig. <xref ref-type="fig" rid="F4">4F</xref>).</p><p><bold><italic>Legs</italic>.</bold> Hind coxa densely setose latero-ventrally, but without setae dorso-apically; length of femur, tibia, and basitarsus of hind leg 9.1, 17.0, and 12.3× their maximum widths, respectively; left hind trochantellus with four teeth apically (Fig. <xref ref-type="fig" rid="F4">4H</xref>); length of hind inner and outer tibial spurs 0.4× and 0.3× hind basitarsus, respectively; length of hind basitarsus 0.4× hind tibia and as long as second–fifth tarsal segments combined.</p><p><bold><italic>Metasoma</italic>.</bold> Length of metasoma 1.6× head and mesosoma combined; first tergite deeply concave medio-basally (Fig. <xref ref-type="fig" rid="F4">4G</xref>), length of first tergite 3.6× its apical width; median length of second tergite 1.1× third tergite; first metasomal tergite transversely striate basally, transverse-obliquely striate medio-subapically, obliquely striate at apex; second tergite with convergent striae on most part of tergite, but with parallel striae apically (Fig. <xref ref-type="fig" rid="F4">4G</xref>); third tergite with fine striae, mostly smooth apically; remaining metasomal tergites sparsely punctate, with sparse long setae; length of ovipositor sheath 1.4× fore wing.</p><p><bold><italic>Colour</italic>.</bold> Head dark brown; palpi yellow; scapus and pedicellus dark brown; flagellum brown with flagellomeres 8<sup>th</sup>–18<sup>th</sup> yellow; mesosoma brown; wing veins yellowish brown; tegula yellow; parastigma, pterostigma basally and apically yellow; wing membrane hyaline; fore and middle legs yellow; hind coxa (except apically brown), trochanter and trochantellus yellow; hind tibia brown, except yellow at base; hind tarsus and tibial spurs yellow; metasoma blackish brown, except basal 1/2 of first and third tergites pale yellow; ovipositor sheath brown; ovipositor yellow.</p><p><bold>Male.</bold> Unknown.</p></tp:treatment-sec><tp:treatment-sec sec-type="biology" id="SECID0EL3AG"><title>Biology.</title><p>Unknown.</p></tp:treatment-sec><tp:treatment-sec sec-type="etymology" id="SECID0EQ3AG"><title>Etymology.</title><p>From <italic>glaber</italic> (Latin for hairless), referring to the hind wing with both the basal cell apically and the marginal cell basally glabrous.</p></tp:treatment-sec><tp:treatment-sec sec-type="distribution" id="SECID0EY3AG"><title>Distribution.</title><p>S Vietnam (Dong Nai province) (Fig. <xref ref-type="fig" rid="F16">16</xref>).</p></tp:treatment-sec><tp:treatment-sec sec-type="notes" id="SECID0EC4AG"><title>Notes.</title><p>This new species can be distinguished from other species by the following characters: marginal cell of hind wing largely glabrous basally, and vein 1-CU1 of fore wing quadrate.</p></tp:treatment-sec><tp:treatment-sec><!--Section generated to contain objects referenced in tp:taxon-treatment.--><fig id="F16" position="float" orientation="portrait"><object-id xmlns:xlink="http://www.w3.org/1999/xlink" content-type="doi" xlink:type="simple">10.3897/zookeys.1197.116092.figure16</object-id><object-id xmlns:xlink="http://www.w3.org/1999/xlink" content-type="arpha" xlink:type="simple">B73D666E-D634-56BB-B331-0EBBBC9419FA</object-id><label>Figure 16.</label><caption><p>Distribution map of <italic><tp:taxon-name><tp:taxon-name-part taxon-name-part-type="genus" reg="Aulacocentrum">Aulacocentrum</tp:taxon-name-part></tp:taxon-name></italic> species.</p></caption><graphic xmlns:xlink="http://www.w3.org/1999/xlink" xlink:href="zookeys-1197-013_article-116092__-g016.jpg" position="float" orientation="portrait" xlink:type="simple" id="oo_1014260.jpg"><uri content-type="original_file" xlink:type="simple">https://binary.pensoft.net/fig/1014260</uri></graphic></fig></tp:treatment-sec></tp:taxon-treatment>
