# Supplementary material for: ﻿Revisionary notes on the genus Aulacocentrum Brues (Hymenoptera, Braconidae, Macrocentrinae) from Vietnam
Source: Zookeys. 2024 Apr 3;1197:13–41. doi: 10.3897/zookeys.1197.116092 (PMC11015091; doi:10.3897/zookeys.1197.116092)
Supplement: XML Treatment for Aulacocentrum imparum [file zookeys.1197.116092-treatment4.xml]

<!DOCTYPE tp:taxon-treatment
  PUBLIC "-//TaxonX//DTD Taxonomic Treatment Publishing DTD v0 20100105//EN" "tax-treatment-NSO.dtd">
<tp:taxon-treatment xmlns:tp="http://www.plazi.org/taxpub"><tp:treatment-meta><kwd-group><label>Taxon classification</label><kwd>
                <named-content content-type="kingdom">Animalia</named-content>
              </kwd><kwd>
                <named-content content-type="order">Hymenoptera</named-content>
              </kwd><kwd>
                <named-content content-type="family">Braconidae</named-content>
              </kwd></kwd-group><mixed-citation publication-type="journal"><person-group><name><surname>Pham</surname><given-names>Thi Nhi</given-names></name><name><surname>Long</surname><given-names>Khuat Dang</given-names></name><name><surname>van Achterberg</surname><given-names>Cornelis</given-names></name><name><surname>Cao</surname><given-names>Thi Quynh Nga</given-names></name><name><surname>Pham</surname><given-names>Van Phu</given-names></name><name><surname>Dang</surname><given-names>Thi Hoa</given-names></name></person-group><article-title>﻿Revisionary notes on the genus <italic><tp:taxon-name><tp:taxon-name-part taxon-name-part-type="genus" reg="Aulacocentrum">Aulacocentrum</tp:taxon-name-part></tp:taxon-name></italic> Brues (<tp:taxon-name><tp:taxon-name-part taxon-name-part-type="order">Hymenoptera</tp:taxon-name-part></tp:taxon-name>, <tp:taxon-name><tp:taxon-name-part taxon-name-part-type="family">Braconidae</tp:taxon-name-part></tp:taxon-name>, <tp:taxon-name><tp:taxon-name-part taxon-name-part-type="subfamily">Macrocentrinae</tp:taxon-name-part></tp:taxon-name>) from Vietnam</article-title><source>Zookeys</source><day>03</day><month>04</month><year>2024</year><volume>1197</volume><fpage>13</fpage><lpage>41</lpage><pub-id pub-id-type="doi">10.3897/zookeys.1197.116092</pub-id></mixed-citation></tp:treatment-meta><tp:nomenclature><label>﻿</label><tp:taxon-name>
              <object-id xmlns:xlink="http://www.w3.org/1999/xlink" content-type="arpha" xlink:type="simple">A063A767-1FC5-553A-8A43-D0B173104980</object-id>
              <tp:taxon-name-part taxon-name-part-type="genus" reg="Aulacocentrum">Aulacocentrum</tp:taxon-name-part>
              <tp:taxon-name-part taxon-name-part-type="species" reg="imparum">imparum</tp:taxon-name-part>
              <object-id xmlns:xlink="http://www.w3.org/1999/xlink" content-type="zoobank" xlink:type="simple">https://zoobank.org/3C625000-324F-452E-98A5-3C510B6E3672</object-id>
            </tp:taxon-name><tp:taxon-authority>Long &amp; van Achterberg</tp:taxon-authority><tp:taxon-status xmlns:xlink="http://www.w3.org/1999/xlink" xlink:type="simple">sp. nov.</tp:taxon-status><xref ref-type="fig" rid="F5">Figs 5</xref><xref ref-type="fig" rid="F6">, 6</xref><xref ref-type="fig" rid="F7">, 7</xref><xref ref-type="fig" rid="F8">, 8</xref><xref ref-type="fig" rid="F16">, 16</xref></tp:nomenclature><tp:treatment-sec sec-type="material" id="SECID0EF6AG"><title>Material.</title><p><bold><italic>Holotype</italic></bold>, ♀, “<abbrev xmlns:xlink="http://www.w3.org/1999/xlink" xlink:title="code number indexing for Macrocentrinae specimens in the collection at IEBR" id="ABBRID0EQ6AG" xlink:type="simple">Macr</abbrev>.<bold>172</bold>” (<abbrev xmlns:xlink="http://www.w3.org/1999/xlink" xlink:title="Institute of Ecology &amp; Biological Resources" id="ABBRID0EW6AG" xlink:type="simple">IEBR</abbrev>), <abbrev xmlns:xlink="http://www.w3.org/1999/xlink" xlink:title="Northeastern" id="ABBRID0E16AG" xlink:type="simple">NE</abbrev> Vietnam: Tuyen Quang, Lam Binh, Thac Nghien, forest, <named-content xmlns:xlink="http://www.w3.org/1999/xlink" content-type="dwc:verbatimCoordinates" xlink:type="simple"><named-content content-type="geo-json" specific-use="{&#34;type&#34;:&#34;Point&#34;,&#34;coordinates&#34;:[105.279367,22.572233]}" id="NCID0EBABG" xlink:type="simple">22°34.334'N, 105°16.762'E</named-content></named-content>; 114 m, light trap, 21.ix.2017, <abbrev xmlns:xlink="http://www.w3.org/1999/xlink" xlink:title="Department of Insect Systematics at IEBR" id="ABBRID0EGABG" xlink:type="simple">HTHCT</abbrev>. Paratype, 1♂, “<abbrev xmlns:xlink="http://www.w3.org/1999/xlink" xlink:title="code number indexing for Macrocentrinae specimens in the collection at IEBR" id="ABBRID0EKABG" xlink:type="simple">Macr</abbrev>.<bold>170</bold>” (<abbrev xmlns:xlink="http://www.w3.org/1999/xlink" xlink:title="Institute of Ecology &amp; Biological Resources" id="ABBRID0EQABG" xlink:type="simple">IEBR</abbrev>), <abbrev xmlns:xlink="http://www.w3.org/1999/xlink" xlink:title="Northeastern" id="ABBRID0EUABG" xlink:type="simple">NE</abbrev> Vietnam: topotypic.</p></tp:treatment-sec><tp:treatment-sec sec-type="description" id="SECID0EYABG"><title>Description.</title><p>Holotype, female, body length 9.8 mm, fore wing length 7.5 mm, ovipositor sheath 10.5 mm (Fig. <xref ref-type="fig" rid="F5">5</xref>).</p><fig id="F5" position="float" orientation="portrait"><object-id xmlns:xlink="http://www.w3.org/1999/xlink" content-type="doi" xlink:type="simple">10.3897/zookeys.1197.116092.figure5</object-id><object-id xmlns:xlink="http://www.w3.org/1999/xlink" content-type="arpha" xlink:type="simple">1521A6AE-578D-5685-BB18-1DF6EB47308C</object-id><label>Figure 5.</label><caption><p>Habitus of <italic><tp:taxon-name><tp:taxon-name-part taxon-name-part-type="genus" reg="Aulacocentrum">Aulacocentrum</tp:taxon-name-part><tp:taxon-name-part taxon-name-part-type="species" reg="imparum">imparum</tp:taxon-name-part></tp:taxon-name></italic> Long &amp; van Achterberg, sp. nov., holotype, female, lateral, “<abbrev xmlns:xlink="http://www.w3.org/1999/xlink" xlink:title="code number indexing for Macrocentrinae specimens in the collection at IEBR" id="ABBRID0EVBBG" xlink:type="simple">Macr</abbrev>.<bold>172</bold>” (<abbrev xmlns:xlink="http://www.w3.org/1999/xlink" xlink:title="Institute of Ecology &amp; Biological Resources" id="ABBRID0E2BBG" xlink:type="simple">IEBR</abbrev>).</p></caption><graphic xmlns:xlink="http://www.w3.org/1999/xlink" xlink:href="zookeys-1197-013_article-116092__-g005.jpg" position="float" orientation="portrait" xlink:type="simple" id="oo_1014249.jpg"><uri content-type="original_file" xlink:type="simple">https://binary.pensoft.net/fig/1014249</uri></graphic></fig><p><bold><italic>Head</italic>.</bold> Antenna incomplete, with six flagellomeres remaining; first flagellomere 1.5× second; length of first and second flagellomeres 6.5 and 4.2× their widths, respectively; in frontal view, width of face 0.9× its length (Fig. <xref ref-type="fig" rid="F6">6B</xref>); length of maxillary palp 1.7× height of head; face densely punctate medially, sparsely punctate laterally (Fig. <xref ref-type="fig" rid="F6">6B</xref>); malar space 1.1× as long as basal width of mandible; clypeus straight ventrally, sparsely, finely punctate; distance between tentorial pits 1.2× distance from pit to eye margin; in dorsal view, width of head 2.8× median length (Fig. <xref ref-type="fig" rid="F6">6A</xref>); eye 9.3× as long as temple; ocelli medium-sided, <abbrev xmlns:xlink="http://www.w3.org/1999/xlink" xlink:title="minimum ocular-ocellar line" id="ABBRID0EXCBG" xlink:type="simple">OOL</abbrev>: <abbrev xmlns:xlink="http://www.w3.org/1999/xlink" xlink:title="minimum ocular-ocellar line" id="ABBRID0E2CBG" xlink:type="simple">OD</abbrev>: <abbrev xmlns:xlink="http://www.w3.org/1999/xlink" xlink:title="minimum postocellar line" id="ABBRID0E6CBG" xlink:type="simple">POL</abbrev> = 9: 9: 10 (Fig. <xref ref-type="fig" rid="F6">6A</xref>); frons, vertex and temple smooth.</p><fig id="F6" position="float" orientation="portrait"><object-id xmlns:xlink="http://www.w3.org/1999/xlink" content-type="doi" xlink:type="simple">10.3897/zookeys.1197.116092.figure6</object-id><object-id xmlns:xlink="http://www.w3.org/1999/xlink" content-type="arpha" xlink:type="simple">B94239D1-43E8-53AD-A173-3C1CE1BFC484</object-id><label>Figure 6.</label><caption><p><italic><tp:taxon-name><tp:taxon-name-part taxon-name-part-type="genus" reg="Aulacocentrum">Aulacocentrum</tp:taxon-name-part><tp:taxon-name-part taxon-name-part-type="species" reg="imparum">imparum</tp:taxon-name-part></tp:taxon-name></italic> Long &amp; van Achterberg, sp. nov., holotype, female, “<abbrev xmlns:xlink="http://www.w3.org/1999/xlink" xlink:title="code number indexing for Macrocentrinae specimens in the collection at IEBR" id="ABBRID0E1DBG" xlink:type="simple">Macr</abbrev>.<bold>172</bold>” (<abbrev xmlns:xlink="http://www.w3.org/1999/xlink" xlink:title="Institute of Ecology &amp; Biological Resources" id="ABBRID0EAEBG" xlink:type="simple">IEBR</abbrev>) <bold>A</bold> head, dorsal <bold>B</bold> head, frontal <bold>C</bold> propodeum <bold>D</bold> mesonotum <bold>E</bold> mesopleuron <bold>F</bold> first-third metasomal tergites, arrow indicates medio-basal depression <bold>G</bold> hind coxa, dorsal <bold>H</bold> first metasomal tergite, lateral <bold>I</bold> fore wing, arrow indicates vein 1-SR+M of fore wing angularly bent medially <bold>J</bold> hind wing.</p></caption><graphic xmlns:xlink="http://www.w3.org/1999/xlink" xlink:href="zookeys-1197-013_article-116092__-g006.jpg" position="float" orientation="portrait" xlink:type="simple" id="oo_1014250.jpg"><uri content-type="original_file" xlink:type="simple">https://binary.pensoft.net/fig/1014250</uri></graphic></fig><p><bold><italic>Mesosoma.</italic></bold> Length of mesosoma 1.4× its height (Fig. <xref ref-type="fig" rid="F6">6E</xref>); pronotal trough largely crenulate medially, mostly smooth ventrally and dorsally; propleuron densely punctate (Fig. <xref ref-type="fig" rid="F6">6E</xref>); middle lobe of mesoscutum rugulose dorsally; punctate ventrally; notauli sparsely crenulate anteriorly, narrowly fused posteriorly with median rugosity (Fig. <xref ref-type="fig" rid="F6">6D</xref>); scutellar sulcus with five median carina, 0.5× scutellum; scutellum densely punctate; mesopleuron and metapleuron largely rugose-punctate (Fig. <xref ref-type="fig" rid="F6">6E</xref>); propodeum mostly transversely rugulose medially (Fig. <xref ref-type="fig" rid="F6">6C</xref>).</p><p><bold><italic>Wings</italic>.</bold> Length of fore wing 3.0× its maximum width (Fig. <xref ref-type="fig" rid="F6">6I</xref>); length of pterostigma 3.2× its width; vein SR1 of fore wing 2.1× as long as vein 3-SR; r: 3-SR: SR1 = 10: 29: 60; vein 1-SR+M of fore wing angularly bent medially (Fig. <xref ref-type="fig" rid="F6">6I</xref>); cu-a: 1-CU1: 2-CU1 = 14: 4: 60; 2-SR: 3-SR: r-m = 18: 29: 10; second submarginal cell of fore wing narrowed distally; hind wing with vein 2-SC+R quadrate (Fig. <xref ref-type="fig" rid="F6">6J</xref>); vein of hind wing cu-a: 1-M: 1r-m = 15: 13: 10; marginal cell sparsely setose, slightly widened apically.</p><p><bold><italic>Legs</italic>.</bold> Hind coxa densely setose latero-ventrally, densely punctate dorsally, with fine oblique striation apically (Fig. <xref ref-type="fig" rid="F6">6G</xref>); length of femur, tibia, and basitarsus of hind leg 8.4, 16.4, and 8.0× their maximum widths, respectively; left hind trochantellus with three teeth apically; length of hind inner and outer tibial spurs 0.4× and 0.3× hind basitarsus, respectively; length of hind basitarsus 0.3× hind tibia and 1.3× second–fifth tarsal segments combined.</p><p><bold><italic>Metasoma</italic>.</bold> Length of metasoma 1.4× head and mesosoma combined; first tergite slightly concave medio-basally (Fig. <xref ref-type="fig" rid="F6">6F</xref>), length of first tergite 3.8× its apical width; laterope large (Fig. <xref ref-type="fig" rid="F6">6H</xref>); second tergite slightly longer than third tergite medially; first metasomal tergite mostly transversely striate; second tergite weakly constricted medio-laterally, with convergent striae on basal 2/3 of tergite, parallel striation on apical third of tergite (Fig. <xref ref-type="fig" rid="F6">6F</xref>); third tergite finely striate on basal 2/3 of tergite; remaining metasomal tergites coriaceous, with dense setae (Fig. <xref ref-type="fig" rid="F6">6F</xref>); length of ovipositor 1.4× fore wing.</p><p><bold><italic>Colour</italic>.</bold> Head and mesosoma black; scapus pale yellow, brown dorsally; palpi yellow; fore leg pale yellow, except fore tarsus brownish yellow; middle leg yellow, except middle tarsus brownish yellow; hind coxa brownish yellow, trochanter and trochantellus; hind femur blackish brown, yellow at extreme base; hind tibia blackish brown apically, cream-white basally; hind tibial spurs and tarsus cream-white; tegula cream-white; wing veins brown; parastigma yellow; pterostigma brown, yellow basally and apically; wing membrane hyaline; basal 1/2 of first metasomal tergite pale yellow; apical 1/2 of first tergite and second tergite black; basal 2/3 of third tergite pale yellow, apical 1/3 black; first–third sternites pale yellow and remainder black; ovipositor sheath brown; ovipositor yellow.</p></tp:treatment-sec><tp:treatment-sec sec-type="variation" id="SECID0EUHBG"><title>Variation male.</title><p>Paratype, “<abbrev xmlns:xlink="http://www.w3.org/1999/xlink" xlink:title="code number indexing for Macrocentrinae specimens in the collection at IEBR" id="ABBRID0E1HBG" xlink:type="simple">Macr</abbrev>.<bold>170</bold>” (<abbrev xmlns:xlink="http://www.w3.org/1999/xlink" xlink:title="Institute of Ecology &amp; Biological Resources" id="ABBRID0EAIBG" xlink:type="simple">IEBR</abbrev>), body length 7.5 mm, fore wing length 5.5 mm (Fig. <xref ref-type="fig" rid="F7">7</xref>).</p><fig id="F7" position="float" orientation="portrait"><object-id xmlns:xlink="http://www.w3.org/1999/xlink" content-type="doi" xlink:type="simple">10.3897/zookeys.1197.116092.figure7</object-id><object-id xmlns:xlink="http://www.w3.org/1999/xlink" content-type="arpha" xlink:type="simple">17D8E3E7-3608-56A6-A238-E93087C2B0F7</object-id><label>Figure 7.</label><caption><p>Habitus of <italic><tp:taxon-name><tp:taxon-name-part taxon-name-part-type="genus" reg="Aulacocentrum">Aulacocentrum</tp:taxon-name-part><tp:taxon-name-part taxon-name-part-type="species" reg="imparum">imparum</tp:taxon-name-part></tp:taxon-name></italic> Long &amp; van Achterberg, sp. nov., paratype, male, lateral, “<abbrev xmlns:xlink="http://www.w3.org/1999/xlink" xlink:title="code number indexing for Macrocentrinae specimens in the collection at IEBR" id="ABBRID0E2IBG" xlink:type="simple">Macr</abbrev>.<bold>170</bold>” (<abbrev xmlns:xlink="http://www.w3.org/1999/xlink" xlink:title="Institute of Ecology &amp; Biological Resources" id="ABBRID0EBJBG" xlink:type="simple">IEBR</abbrev>).</p></caption><graphic xmlns:xlink="http://www.w3.org/1999/xlink" xlink:href="zookeys-1197-013_article-116092__-g007.jpg" position="float" orientation="portrait" xlink:type="simple" id="oo_1014251.jpg"><uri content-type="original_file" xlink:type="simple">https://binary.pensoft.net/fig/1014251</uri></graphic></fig><p><bold><italic>Head</italic>.</bold> Antenna with 41 flagellomeres; first flagellomere 1.3× second; length of first and second flagellomeres 6.7 and 5.0× their widths, respectively; in frontal view, width of face 0.9× its length (Fig. <xref ref-type="fig" rid="F8">8B</xref>); length of maxillary palp 1.4× height of head; face densely punctate medially, sparsely punctate laterally (Fig. <xref ref-type="fig" rid="F8">8B</xref>); malar space 1.1× as long as basal width of mandible; clypeus weakly convex in lateral view (Fig. <xref ref-type="fig" rid="F8">8C</xref>); straight ventrally, sparsely punctate; distance between tentorial pits 1.4× distance from pit to eye margin; in dorsal view, width of head 2.7× median length; eye 7.7× as long as temple; <abbrev xmlns:xlink="http://www.w3.org/1999/xlink" xlink:title="minimum ocular-ocellar line" id="ABBRID0E4JBG" xlink:type="simple">OOL</abbrev>: <abbrev xmlns:xlink="http://www.w3.org/1999/xlink" xlink:title="minimum ocular-ocellar line" id="ABBRID0EBKBG" xlink:type="simple">OD</abbrev>: <abbrev xmlns:xlink="http://www.w3.org/1999/xlink" xlink:title="minimum postocellar line" id="ABBRID0EFKBG" xlink:type="simple">POL</abbrev> = 6: 6: 9 (Fig. <xref ref-type="fig" rid="F8">8A</xref>); frons, vertex and temple coriaceous.</p><fig id="F8" position="float" orientation="portrait"><object-id xmlns:xlink="http://www.w3.org/1999/xlink" content-type="doi" xlink:type="simple">10.3897/zookeys.1197.116092.figure8</object-id><object-id xmlns:xlink="http://www.w3.org/1999/xlink" content-type="arpha" xlink:type="simple">60E86D27-7F5E-55FC-8980-4225FE7FFD23</object-id><label>Figure 8.</label><caption><p><italic><tp:taxon-name><tp:taxon-name-part taxon-name-part-type="genus" reg="Aulacocentrum">Aulacocentrum</tp:taxon-name-part><tp:taxon-name-part taxon-name-part-type="species" reg="imparum">imparum</tp:taxon-name-part></tp:taxon-name></italic> Long &amp; van Achterberg, sp. nov., paratype, male, “<abbrev xmlns:xlink="http://www.w3.org/1999/xlink" xlink:title="code number indexing for Macrocentrinae specimens in the collection at IEBR" id="ABBRID0EALBG" xlink:type="simple">Macr</abbrev>.<bold>170</bold>” (<abbrev xmlns:xlink="http://www.w3.org/1999/xlink" xlink:title="Institute of Ecology &amp; Biological Resources" id="ABBRID0EGLBG" xlink:type="simple">IEBR</abbrev>) <bold>A</bold> head, dorsal <bold>B</bold> head, frontal <bold>C</bold> head, lateral <bold>D</bold> mesonotum <bold>E</bold> mesopleuron <bold>F</bold> fore wing, arrow indicates angular curve of vein 1-SR+M <bold>G</bold> hind coxa, dorsal <bold>H</bold> hind wing (part) <bold>I</bold> first-third metasomal tergites, arrow indicates medio-basal depression.</p></caption><graphic xmlns:xlink="http://www.w3.org/1999/xlink" xlink:href="zookeys-1197-013_article-116092__-g008.jpg" position="float" orientation="portrait" xlink:type="simple" id="oo_1014252.jpg"><uri content-type="original_file" xlink:type="simple">https://binary.pensoft.net/fig/1014252</uri></graphic></fig><p><bold><italic>Mesosoma.</italic></bold> Length of mesosoma 1.5× its height; pronotal trough largely crenulate medially, mostly smooth ventrally and dorsally; propleuron rugose-punctate (Fig. <xref ref-type="fig" rid="F8">8E</xref>); notauli sparsely crenulate anteriorly, narrowly fused posteriorly with median rugosity (Fig. <xref ref-type="fig" rid="F8">8D</xref>); middle lobe of mesoscutum rugulose dorsally; punctate ventrally; median lobes of mesoscutum sparsely punctate; scutellar sulcus 0.4× scutellum, with one median carina; scutellum densely punctate; mesopleuron rugose-punctate medially, densely punctate ventrally (Fig. <xref ref-type="fig" rid="F8">8E</xref>); metapleuron rugose-punctate; propodeum mostly transversely rugulose medially.</p><p><bold><italic>Wings</italic>.</bold> Length of fore wing 3.5× its maximum width (Fig. <xref ref-type="fig" rid="F8">8F</xref>); length of pterostigma 4.8× its width; vein SR1 of fore wing 2.1× as long as vein 3-SR; r: 3-SR: SR1 = 10: 25: 52; vein 1-SR+M of fore wing angularly bent medially (Fig. <xref ref-type="fig" rid="F8">8F</xref>); cu-a: 1-CU1: 2-CU1 = 6: 3: 37; 2-SR: 3-SR: r-m = 14: 25: 10; second submarginal cell of fore wing narrowed distally; hind wing vein 2-SC+R quadrate (Fig. <xref ref-type="fig" rid="F8">8H</xref>); vein of hind wing cu-a: 1-M: 1r-m = 16: 12: 10; marginal cell sparsely setose.</p><p><bold><italic>Legs</italic>.</bold> Hind coxa with discrete punctures dorsally, distinctly depressed dorso-apically and mostly smooth (Fig. <xref ref-type="fig" rid="F8">8G</xref>); length of femur, tibia, and basitarsus of hind leg 8.5, 16.8, and 9.0× their maximum widths, respectively; left hind trochantellus with three teeth apically; length of hind inner and outer tibial spurs 0.4× and 0.3× hind basitarsus, respectively; length of hind basitarsus 0.4× hind tibia and 1.2× second–fifth tarsal segments combined.</p><p><bold><italic>Metasoma</italic>.</bold> Length of metasoma 1.5× head and mesosoma combined; first metasomal tergite parallel-sided, with deep medio-basal depression (Fig. <xref ref-type="fig" rid="F8">8I</xref>), length 4.0× its apical width; second tergite 1.2× third tergite medially; first metasomal tergite mostly transversely striate; second tergite with convergent striae on basal 2/3 of the tergite, parallel striation on apical 1/3 of tergite (Fig. <xref ref-type="fig" rid="F8">8I</xref>); third tergite finely striate on basal 2/3 of tergite; remaining metasomal tergites coriaceous, with dense setae.</p><p><bold><italic>Colour</italic>.</bold> Head black; scapus whitish yellow, brown dorsally; palpi whitish yellow; antenna brown basally and apically, with 11<sup>th</sup>–19<sup>th</sup> flagellomeres ivory; pronotum whitish yellow; mesoscutum blackish brown to black; mesopleuron tricoloured, dark brown dorso-anteriorly, brown ventrally and yellow posteriorly; metapleuron entirely yellow (Fig. <xref ref-type="fig" rid="F8">8E</xref>); propodeum dark brown posteriorly, yellow anteriorly and laterally; fore and middle legs pale yellow; hind coxa reddish yellow (Fig. <xref ref-type="fig" rid="F8">8G</xref>); trochanter and trochantellus pale yellow; hind femur dark brown, yellow basally; hind tibia blackish brown in apical 3/4 of the tibia, cream-white in basal 1/4 ; hind tibial spurs and tarsus cream-white; tegula cream-white; wing veins brown; vein 1-R1 and parastigma yellow; pterostigma brown, yellow basally; wing membrane hyaline; basal 1/3 of first metasomal tergite pale yellow; apical 1/2 of first tergite and second tergite blackish brown; basal 2/3 of third tergite yellow, apical 1/3 brown; its remainder black.</p></tp:treatment-sec><tp:treatment-sec sec-type="biology" id="SECID0EUOBG"><title>Biology.</title><p>Unknown.</p></tp:treatment-sec><tp:treatment-sec sec-type="etymology" id="SECID0EZOBG"><title>Etymology.</title><p>From <italic>impar</italic> Latin for unequal, odd, different, because in both sexes, left fore wing with vein 1-SR+M angularly bent medially.</p></tp:treatment-sec><tp:treatment-sec sec-type="distribution" id="SECID0EBPBG"><title>Distribution.</title><p><abbrev xmlns:xlink="http://www.w3.org/1999/xlink" xlink:title="Northeastern" id="ABBRID0EHPBG" xlink:type="simple">NE</abbrev> Vietnam (Tuyen Quang province) (Fig. <xref ref-type="fig" rid="F16">16</xref>).</p></tp:treatment-sec><tp:treatment-sec sec-type="notes" id="SECID0EPPBG"><title>Notes.</title><p>This new species (both sexes) is closely related to <italic><tp:taxon-name><tp:taxon-name-part taxon-name-part-type="genus" reg="Aulacocentrum">A.</tp:taxon-name-part><tp:taxon-name-part taxon-name-part-type="species" reg="philippinense">philippinense</tp:taxon-name-part></tp:taxon-name></italic> (Ashmead) but can be separated from the latter by the following characters: 1) first metasomal tergite with basal depression (vs flat in <italic><tp:taxon-name><tp:taxon-name-part taxon-name-part-type="genus" reg="Aulacocentrum">A.</tp:taxon-name-part><tp:taxon-name-part taxon-name-part-type="species" reg="philippinense">philippinense</tp:taxon-name-part></tp:taxon-name></italic>); 2) second metasomal tergite (female) weakly constricted medio-laterally (vs distinctly constricted medio-laterally in <italic><tp:taxon-name><tp:taxon-name-part taxon-name-part-type="genus" reg="Aulacocentrum">A.</tp:taxon-name-part><tp:taxon-name-part taxon-name-part-type="species" reg="philippinense">philippinense</tp:taxon-name-part></tp:taxon-name></italic>); 3) <abbrev xmlns:xlink="http://www.w3.org/1999/xlink" xlink:title="minimum ocular-ocellar line" id="ABBRID0EWQBG" xlink:type="simple">OOL</abbrev> equal to <abbrev xmlns:xlink="http://www.w3.org/1999/xlink" xlink:title="minimum ocular-ocellar line" id="ABBRID0E1QBG" xlink:type="simple">OD</abbrev>; stemmaticum coriaceous (<abbrev xmlns:xlink="http://www.w3.org/1999/xlink" xlink:title="minimum ocular-ocellar line" id="ABBRID0E5QBG" xlink:type="simple">OOL</abbrev> slightly longer than <abbrev xmlns:xlink="http://www.w3.org/1999/xlink" xlink:title="minimum ocular-ocellar line" id="ABBRID0ECRBG" xlink:type="simple">OD</abbrev>, and stemmaticum rugulose in <italic><tp:taxon-name><tp:taxon-name-part taxon-name-part-type="genus" reg="Aulacocentrum">A.</tp:taxon-name-part><tp:taxon-name-part taxon-name-part-type="species" reg="philippinense">philippinense</tp:taxon-name-part></tp:taxon-name></italic>) and 4) vein 1-SR+M of fore wing angularly bent medially (vs evenly curved in <italic><tp:taxon-name><tp:taxon-name-part taxon-name-part-type="genus" reg="Aulacocentrum">A.</tp:taxon-name-part><tp:taxon-name-part taxon-name-part-type="species" reg="philippinense">philippinense</tp:taxon-name-part></tp:taxon-name></italic>).</p></tp:treatment-sec><tp:treatment-sec><!--Section generated to contain objects referenced in tp:taxon-treatment.--><fig id="F16" position="float" orientation="portrait"><object-id xmlns:xlink="http://www.w3.org/1999/xlink" content-type="doi" xlink:type="simple">10.3897/zookeys.1197.116092.figure16</object-id><object-id xmlns:xlink="http://www.w3.org/1999/xlink" content-type="arpha" xlink:type="simple">B73D666E-D634-56BB-B331-0EBBBC9419FA</object-id><label>Figure 16.</label><caption><p>Distribution map of <italic><tp:taxon-name><tp:taxon-name-part taxon-name-part-type="genus" reg="Aulacocentrum">Aulacocentrum</tp:taxon-name-part></tp:taxon-name></italic> species.</p></caption><graphic xmlns:xlink="http://www.w3.org/1999/xlink" xlink:href="zookeys-1197-013_article-116092__-g016.jpg" position="float" orientation="portrait" xlink:type="simple" id="oo_1014260.jpg"><uri content-type="original_file" xlink:type="simple">https://binary.pensoft.net/fig/1014260</uri></graphic></fig></tp:treatment-sec></tp:taxon-treatment>
