# Supplementary material for: ﻿Revisionary notes on the genus Aulacocentrum Brues (Hymenoptera, Braconidae, Macrocentrinae) from Vietnam
Source: Zookeys. 2024 Apr 3;1197:13–41. doi: 10.3897/zookeys.1197.116092 (PMC11015091; doi:10.3897/zookeys.1197.116092)
Supplement: XML Treatment for Aulacocentrum intermedium [file zookeys.1197.116092-treatment5.xml]

<!DOCTYPE tp:taxon-treatment
  PUBLIC "-//TaxonX//DTD Taxonomic Treatment Publishing DTD v0 20100105//EN" "tax-treatment-NSO.dtd">
<tp:taxon-treatment xmlns:tp="http://www.plazi.org/taxpub"><tp:treatment-meta><kwd-group><label>Taxon classification</label><kwd>
                <named-content content-type="kingdom">Animalia</named-content>
              </kwd><kwd>
                <named-content content-type="order">Hymenoptera</named-content>
              </kwd><kwd>
                <named-content content-type="family">Braconidae</named-content>
              </kwd></kwd-group><mixed-citation publication-type="journal"><person-group><name><surname>Pham</surname><given-names>Thi Nhi</given-names></name><name><surname>Long</surname><given-names>Khuat Dang</given-names></name><name><surname>van Achterberg</surname><given-names>Cornelis</given-names></name><name><surname>Cao</surname><given-names>Thi Quynh Nga</given-names></name><name><surname>Pham</surname><given-names>Van Phu</given-names></name><name><surname>Dang</surname><given-names>Thi Hoa</given-names></name></person-group><article-title>﻿Revisionary notes on the genus <italic><tp:taxon-name><tp:taxon-name-part taxon-name-part-type="genus" reg="Aulacocentrum">Aulacocentrum</tp:taxon-name-part></tp:taxon-name></italic> Brues (<tp:taxon-name><tp:taxon-name-part taxon-name-part-type="order">Hymenoptera</tp:taxon-name-part></tp:taxon-name>, <tp:taxon-name><tp:taxon-name-part taxon-name-part-type="family">Braconidae</tp:taxon-name-part></tp:taxon-name>, <tp:taxon-name><tp:taxon-name-part taxon-name-part-type="subfamily">Macrocentrinae</tp:taxon-name-part></tp:taxon-name>) from Vietnam</article-title><source>Zookeys</source><day>03</day><month>04</month><year>2024</year><volume>1197</volume><fpage>13</fpage><lpage>41</lpage><pub-id pub-id-type="doi">10.3897/zookeys.1197.116092</pub-id></mixed-citation></tp:treatment-meta><tp:nomenclature><label>﻿</label><tp:taxon-name>
              <object-id xmlns:xlink="http://www.w3.org/1999/xlink" content-type="arpha" xlink:type="simple">4544C255-C4B6-5C79-AE50-83CA504E07EA</object-id>
              <tp:taxon-name-part taxon-name-part-type="genus" reg="Aulacocentrum">Aulacocentrum</tp:taxon-name-part>
              <tp:taxon-name-part taxon-name-part-type="species" reg="intermedium">intermedium</tp:taxon-name-part>
              <object-id xmlns:xlink="http://www.w3.org/1999/xlink" content-type="zoobank" xlink:type="simple">https://zoobank.org/4800309E-1E86-4407-B01E-39A20A0938EE</object-id>
            </tp:taxon-name><tp:taxon-authority>Long &amp; van Achterberg</tp:taxon-authority><tp:taxon-status xmlns:xlink="http://www.w3.org/1999/xlink" xlink:type="simple">sp. nov.</tp:taxon-status><xref ref-type="fig" rid="F9">Figs 9</xref><xref ref-type="fig" rid="F10">, 10</xref><xref ref-type="fig" rid="F16">, 16</xref></tp:nomenclature><tp:treatment-sec sec-type="material" id="SECID0ESTBG"><title>Material.</title><p><bold><italic>Holotype</italic></bold>, ♀, “<abbrev xmlns:xlink="http://www.w3.org/1999/xlink" xlink:title="code number indexing for Macrocentrinae specimens in the collection at IEBR" id="ABBRID0E4TBG" xlink:type="simple">Macr</abbrev>.<bold>174</bold>” (<abbrev xmlns:xlink="http://www.w3.org/1999/xlink" xlink:title="Institute of Ecology &amp; Biological Resources" id="ABBRID0EDUBG" xlink:type="simple">IEBR</abbrev>), <abbrev xmlns:xlink="http://www.w3.org/1999/xlink" xlink:title="Northeastern" id="ABBRID0EHUBG" xlink:type="simple">NE</abbrev> Vietnam: Cao Bang, Ha Quang, Yen Son, forest, <named-content xmlns:xlink="http://www.w3.org/1999/xlink" content-type="dwc:verbatimCoordinates" xlink:type="simple"><named-content content-type="geo-json" specific-use="{&#34;type&#34;:&#34;Point&#34;,&#34;coordinates&#34;:[104.901667,22.786444]}" id="NCID0EOUBG" xlink:type="simple">22°47'11.2"N, 104°54'06"E</named-content></named-content>, 987 m, light trap, 12.vi.2023, Pham TN, Pham VP, Dang TH.</p></tp:treatment-sec><tp:treatment-sec sec-type="description" id="SECID0ETUBG"><title>Description.</title><p>Holotype, female, body length 8.9 mm; fore wing length 7.8 mm; ovipositor 9.0 mm (Fig. <xref ref-type="fig" rid="F9">9</xref>).</p><fig id="F9" position="float" orientation="portrait"><object-id xmlns:xlink="http://www.w3.org/1999/xlink" content-type="doi" xlink:type="simple">10.3897/zookeys.1197.116092.figure9</object-id><object-id xmlns:xlink="http://www.w3.org/1999/xlink" content-type="arpha" xlink:type="simple">4CC3D2E1-F506-58D4-81DA-2D4303CB09FC</object-id><label>Figure 9.</label><caption><p>Habitus of <italic><tp:taxon-name><tp:taxon-name-part taxon-name-part-type="genus" reg="Aulacocentrum">Aulacocentrum</tp:taxon-name-part><tp:taxon-name-part taxon-name-part-type="species" reg="intermedium">intermedium</tp:taxon-name-part></tp:taxon-name></italic> Long &amp; van Achterberg, sp. nov., holotype, female, lateral, “<abbrev xmlns:xlink="http://www.w3.org/1999/xlink" xlink:title="code number indexing for Macrocentrinae specimens in the collection at IEBR" id="ABBRID0EQVBG" xlink:type="simple">Macr</abbrev>.<bold>174</bold>” (<abbrev xmlns:xlink="http://www.w3.org/1999/xlink" xlink:title="Institute of Ecology &amp; Biological Resources" id="ABBRID0EWVBG" xlink:type="simple">IEBR</abbrev>).</p></caption><graphic xmlns:xlink="http://www.w3.org/1999/xlink" xlink:href="zookeys-1197-013_article-116092__-g009.jpg" position="float" orientation="portrait" xlink:type="simple" id="oo_1014253.jpg"><uri content-type="original_file" xlink:type="simple">https://binary.pensoft.net/fig/1014253</uri></graphic></fig><p><bold><italic>Head</italic>.</bold> Antenna with 47 flagellomeres; first flagellomere 1.2× second one; length of first and second flagellomeres 6.0 and 4.8× their widths, respectively; in frontal view, width of face 0.9× its length (Fig. <xref ref-type="fig" rid="F10">10B</xref>); length of maxillary palp 1.4× height of head; face densely punctate; malar space as long as basal width of mandible (Fig. <xref ref-type="fig" rid="F10">10C</xref>); clypeus less convex (Fig. <xref ref-type="fig" rid="F10">10C</xref>); straight ventrally, sparsely, finely punctate; distance between tentorial pits 1.6× distance from pit to eye margin; in dorsal view, width of head 2.6× median length (Fig. <xref ref-type="fig" rid="F10">10A</xref>); eye 8.5× as long as temple; <abbrev xmlns:xlink="http://www.w3.org/1999/xlink" xlink:title="minimum ocular-ocellar line" id="ABBRID0EWWBG" xlink:type="simple">OOL</abbrev>: <abbrev xmlns:xlink="http://www.w3.org/1999/xlink" xlink:title="minimum ocular-ocellar line" id="ABBRID0E1WBG" xlink:type="simple">OD</abbrev>: <abbrev xmlns:xlink="http://www.w3.org/1999/xlink" xlink:title="minimum postocellar line" id="ABBRID0E5WBG" xlink:type="simple">POL</abbrev> = 7: 8: 10 (Fig. <xref ref-type="fig" rid="F10">10A</xref>); frons, vertex and temple shiny, smooth.</p><fig id="F10" position="float" orientation="portrait"><object-id xmlns:xlink="http://www.w3.org/1999/xlink" content-type="doi" xlink:type="simple">10.3897/zookeys.1197.116092.figure10</object-id><object-id xmlns:xlink="http://www.w3.org/1999/xlink" content-type="arpha" xlink:type="simple">45A659DB-0BF5-5933-A650-03BDD7C295A2</object-id><label>Figure 10.</label><caption><p><italic><tp:taxon-name><tp:taxon-name-part taxon-name-part-type="genus" reg="Aulacocentrum">Aulacocentrum</tp:taxon-name-part><tp:taxon-name-part taxon-name-part-type="species" reg="intermedium">intermedium</tp:taxon-name-part></tp:taxon-name></italic> Long &amp; van Achterberg, sp. nov., holotype, female, “<abbrev xmlns:xlink="http://www.w3.org/1999/xlink" xlink:title="code number indexing for Macrocentrinae specimens in the collection at IEBR" id="ABBRID0EZXBG" xlink:type="simple">Macr</abbrev>.<bold>174</bold>” (<abbrev xmlns:xlink="http://www.w3.org/1999/xlink" xlink:title="Institute of Ecology &amp; Biological Resources" id="ABBRID0E6XBG" xlink:type="simple">IEBR</abbrev>) <bold>A</bold> head, dorsal <bold>B</bold> head, frontal <bold>C</bold> propodeum, lateral <bold>D</bold> mesonotum <bold>E</bold> mesopleuron <bold>F</bold> propodeum, dorsal <bold>G</bold> first metasomal tergite, lateral, arrow indicates laterope <bold>H</bold> fore wing <bold>I</bold> hind coxa, dorsal <bold>J</bold> hind wing (part) <bold>K</bold> first-third metasomal tergites, dorsal, arrow indicates medio-basal depression.</p></caption><graphic xmlns:xlink="http://www.w3.org/1999/xlink" xlink:href="zookeys-1197-013_article-116092__-g010.jpg" position="float" orientation="portrait" xlink:type="simple" id="oo_1014254.jpg"><uri content-type="original_file" xlink:type="simple">https://binary.pensoft.net/fig/1014254</uri></graphic></fig><p><bold><italic>Mesosoma.</italic></bold> Length of mesosoma 1.5× its height (Fig. <xref ref-type="fig" rid="F10">10E</xref>); pronotal trough largely crenulate medially, mostly smooth ventrally and dorsally; propleuron with fine dense punctures (Fig. <xref ref-type="fig" rid="F10">10E</xref>); middle lobe of mesoscutum densely punctate; lateral lobes of mesoscutum sparsely punctate; notauli narrow, sparsely crenulate anteriorly, narrowly fused posteriorly with median rugosity (Fig. <xref ref-type="fig" rid="F10">10D</xref>); scutellar sulcus with three median carina, 0.5× scutellum; scutellum densely punctate; mesopleuron and metapleuron largely rugose-punctate (Fig. <xref ref-type="fig" rid="F10">10E</xref>); propodeum mostly irregularly rugulose (Fig. <xref ref-type="fig" rid="F10">10F</xref>).</p><p><bold><italic>Wings</italic>.</bold> Length of fore wing 4.1× its maximum width (Fig. <xref ref-type="fig" rid="F10">10H</xref>); length of pterostigma 4.9× its width; fore wing vein SR1 2.2× as long as vein 3-SR; r: 3-SR: SR1 = 10: 28: 63; cu-a: 1-CU1: 2-CU1 = 4: 9: 50; 2-SR: 3-SR: r-m = 13: 28: 9; second submarginal cell of fore wing narrowed distally; hind wing with vein 2-SC+R horizontal (= longitudinal); vein SC+R1 evenly curved (Fig. <xref ref-type="fig" rid="F10">10J</xref>); cu-a: 1-M: 1r-m = 10: 15: 15; marginal cell sparsely setose.</p><p><bold><italic>Legs</italic>.</bold> Hind coxa densely setose latero-ventrally, rugose-punctate dorsally, without striation apically (Fig. <xref ref-type="fig" rid="F10">10I</xref>); length of femur, tibia, and basitarsus of hind leg 9.8, 17.7, and 8.0× their maximum widths, respectively; left hind trochantellus with four teeth in one row; length of hind inner and outer tibial spurs 0.4× and 0.3× hind basitarsus, respectively; length of hind basitarsus 0.3× hind tibia and 1.1× second–fifth tarsal segments combined.</p><p><bold><italic>Metasoma</italic>.</bold> Length of metasoma 1.3× head and mesosoma combined; laterope large, fused into a groove posteriorly (Fig. <xref ref-type="fig" rid="F10">10G</xref>); first tergite evenly widened apically, with medio-basal depression (Fig. <xref ref-type="fig" rid="F10">10K</xref>); length of first tergite 4.1× its apical width (Fig. <xref ref-type="fig" rid="F10">10K</xref>); first metasomal tergite parallel-sided, with curved striation medially; second tergite 1.1× third tergite medially (Fig. <xref ref-type="fig" rid="F10">10K</xref>); second tergite weakly constricted medially, with convergent striae on basal 2/3 of tergite, with parallel striation apically; third tergite mostly coriaceous, with superficial micro-striae basally; remaining metasomal tergites coriaceous, with dense setae.</p><p><bold><italic>Colour</italic>.</bold> Scapus largely whitish yellow, pale brown dorso-apically; flagellum dark brown, with 9<sup>th</sup>–18<sup>th</sup> middle flagellomeres ivory; palpi cream-white; fore leg yellow except coxa, trochanter and trochantellus whitish yellow; middle leg yellow, except basitarsus and second brown; hind coxa reddish yellow, hind trochanter and trochantellus yellow, hind femur blackish brown to black, reddish yellow at extreme base; apical 1/2 of hind tibia blackish brown, pale yellow basally; hind tibial spurs and tarsus cream-white; pronotum yellow; mesonotum black; metapleuron yellow; propodeum black medio-posteriorly, yellow basally and ventrally; tegula whitish yellow; wing veins brown; parastigma yellow; pterostigma dark brown, yellow basally and apically; wing membrane hyaline; basal 2/3 of first metasomal tergite pale yellow, apical 1/3 black; second tergite entirely black; basal 2/3 of third tergite whitish yellow, black apically; the remainder blackish brown to black; hypopygium brown; ovipositor sheath brown; ovipositor yellow.</p><p><bold>Male.</bold> Unknown.</p></tp:treatment-sec><tp:treatment-sec sec-type="biology" id="SECID0EZ2BG"><title>Biology.</title><p>Unknown.</p></tp:treatment-sec><tp:treatment-sec sec-type="etymology" id="SECID0E52BG"><title>Etymology.</title><p>From <italic>inter</italic> in Latin meaning “between”, because this new species is intermediate between <italic><tp:taxon-name><tp:taxon-name-part taxon-name-part-type="genus" reg="Aulacocentrum">A.</tp:taxon-name-part><tp:taxon-name-part taxon-name-part-type="species" reg="imparum">imparum</tp:taxon-name-part></tp:taxon-name></italic> sp. nov. and <italic><tp:taxon-name><tp:taxon-name-part taxon-name-part-type="genus" reg="Aulacocentrum">A.</tp:taxon-name-part><tp:taxon-name-part taxon-name-part-type="species" reg="philippinense">philippinense</tp:taxon-name-part></tp:taxon-name></italic>.</p></tp:treatment-sec><tp:treatment-sec sec-type="distribution" id="SECID0E33BG"><title>Distribution.</title><p><abbrev xmlns:xlink="http://www.w3.org/1999/xlink" xlink:title="Northeastern" id="ABBRID0EC4BG" xlink:type="simple">NE</abbrev> Vietnam (Cao Bang) (Fig. <xref ref-type="fig" rid="F16">16</xref>).</p></tp:treatment-sec><tp:treatment-sec sec-type="notes" id="SECID0EK4BG"><title>Notes.</title><p>This new species is similar to <italic><tp:taxon-name><tp:taxon-name-part taxon-name-part-type="genus" reg="Aulacocentrum">A.</tp:taxon-name-part><tp:taxon-name-part taxon-name-part-type="species" reg="philippinense">philippinense</tp:taxon-name-part></tp:taxon-name></italic> (Ashmead) but can be separated from the latter by the following characters: 1) first metasomal tergite with basal depression (vs flat in <italic><tp:taxon-name><tp:taxon-name-part taxon-name-part-type="genus" reg="Aulacocentrum">A.</tp:taxon-name-part><tp:taxon-name-part taxon-name-part-type="species" reg="philippinense">philippinense</tp:taxon-name-part></tp:taxon-name></italic>); 2) second metasomal tergite weakly constricted medio-laterally (vs distinctly constricted medio-laterally in <italic><tp:taxon-name><tp:taxon-name-part taxon-name-part-type="genus" reg="Aulacocentrum">A.</tp:taxon-name-part><tp:taxon-name-part taxon-name-part-type="species" reg="philippinense">philippinense</tp:taxon-name-part></tp:taxon-name></italic>); 3) stemmaticum coriaceous (vs stemmaticum rugulose in <italic><tp:taxon-name><tp:taxon-name-part taxon-name-part-type="genus" reg="Aulacocentrum">A.</tp:taxon-name-part><tp:taxon-name-part taxon-name-part-type="species" reg="philippinense">philippinense</tp:taxon-name-part></tp:taxon-name></italic>); and 4) hind coxa rugose-punctate dorsally with oblique striation dorso-laterally (vs nearly smooth with transverse striation dorso-apically in <italic><tp:taxon-name><tp:taxon-name-part taxon-name-part-type="genus" reg="Aulacocentrum">A.</tp:taxon-name-part><tp:taxon-name-part taxon-name-part-type="species" reg="philippinense">philippinense</tp:taxon-name-part></tp:taxon-name></italic>).</p></tp:treatment-sec><tp:treatment-sec><!--Section generated to contain objects referenced in tp:taxon-treatment.--><fig id="F16" position="float" orientation="portrait"><object-id xmlns:xlink="http://www.w3.org/1999/xlink" content-type="doi" xlink:type="simple">10.3897/zookeys.1197.116092.figure16</object-id><object-id xmlns:xlink="http://www.w3.org/1999/xlink" content-type="arpha" xlink:type="simple">B73D666E-D634-56BB-B331-0EBBBC9419FA</object-id><label>Figure 16.</label><caption><p>Distribution map of <italic><tp:taxon-name><tp:taxon-name-part taxon-name-part-type="genus" reg="Aulacocentrum">Aulacocentrum</tp:taxon-name-part></tp:taxon-name></italic> species.</p></caption><graphic xmlns:xlink="http://www.w3.org/1999/xlink" xlink:href="zookeys-1197-013_article-116092__-g016.jpg" position="float" orientation="portrait" xlink:type="simple" id="oo_1014260.jpg"><uri content-type="original_file" xlink:type="simple">https://binary.pensoft.net/fig/1014260</uri></graphic></fig></tp:treatment-sec></tp:taxon-treatment>
