# Supplementary material for: ﻿Revisionary notes on the genus Aulacocentrum Brues (Hymenoptera, Braconidae, Macrocentrinae) from Vietnam
Source: Zookeys. 2024 Apr 3;1197:13–41. doi: 10.3897/zookeys.1197.116092 (PMC11015091; doi:10.3897/zookeys.1197.116092)
Supplement: XML Treatment for Aulacocentrum simulatum [file zookeys.1197.116092-treatment6.xml]

<!DOCTYPE tp:taxon-treatment
  PUBLIC "-//TaxonX//DTD Taxonomic Treatment Publishing DTD v0 20100105//EN" "tax-treatment-NSO.dtd">
<tp:taxon-treatment xmlns:tp="http://www.plazi.org/taxpub"><tp:treatment-meta><kwd-group><label>Taxon classification</label><kwd>
                <named-content content-type="kingdom">Animalia</named-content>
              </kwd><kwd>
                <named-content content-type="order">Hymenoptera</named-content>
              </kwd><kwd>
                <named-content content-type="family">Braconidae</named-content>
              </kwd></kwd-group><mixed-citation publication-type="journal"><person-group><name><surname>Pham</surname><given-names>Thi Nhi</given-names></name><name><surname>Long</surname><given-names>Khuat Dang</given-names></name><name><surname>van Achterberg</surname><given-names>Cornelis</given-names></name><name><surname>Cao</surname><given-names>Thi Quynh Nga</given-names></name><name><surname>Pham</surname><given-names>Van Phu</given-names></name><name><surname>Dang</surname><given-names>Thi Hoa</given-names></name></person-group><article-title>﻿Revisionary notes on the genus <italic><tp:taxon-name><tp:taxon-name-part taxon-name-part-type="genus" reg="Aulacocentrum">Aulacocentrum</tp:taxon-name-part></tp:taxon-name></italic> Brues (<tp:taxon-name><tp:taxon-name-part taxon-name-part-type="order">Hymenoptera</tp:taxon-name-part></tp:taxon-name>, <tp:taxon-name><tp:taxon-name-part taxon-name-part-type="family">Braconidae</tp:taxon-name-part></tp:taxon-name>, <tp:taxon-name><tp:taxon-name-part taxon-name-part-type="subfamily">Macrocentrinae</tp:taxon-name-part></tp:taxon-name>) from Vietnam</article-title><source>Zookeys</source><day>03</day><month>04</month><year>2024</year><volume>1197</volume><fpage>13</fpage><lpage>41</lpage><pub-id pub-id-type="doi">10.3897/zookeys.1197.116092</pub-id></mixed-citation></tp:treatment-meta><tp:nomenclature><label>﻿</label><tp:taxon-name>
              <object-id xmlns:xlink="http://www.w3.org/1999/xlink" content-type="arpha" xlink:type="simple">3EB76FE4-1FAA-5177-9474-21AD56992A5B</object-id>
              <tp:taxon-name-part taxon-name-part-type="genus" reg="Aulacocentrum">Aulacocentrum</tp:taxon-name-part>
              <tp:taxon-name-part taxon-name-part-type="species" reg="simulatum">simulatum</tp:taxon-name-part>
              <object-id xmlns:xlink="http://www.w3.org/1999/xlink" content-type="zoobank" xlink:type="simple">https://zoobank.org/EE45A15F-983B-4EA8-A99B-5B8D9B2C2AA2</object-id>
            </tp:taxon-name><tp:taxon-authority>Long</tp:taxon-authority><tp:taxon-status xmlns:xlink="http://www.w3.org/1999/xlink" xlink:type="simple">sp. nov.</tp:taxon-status><xref ref-type="fig" rid="F11">Figs 11</xref><xref ref-type="fig" rid="F12">, 12</xref><xref ref-type="fig" rid="F16">, 16</xref></tp:nomenclature><tp:treatment-sec sec-type="material" id="SECID0E5AAI"><title>Material.</title><p><bold><italic>Holotype</italic></bold>, ♀, “<abbrev xmlns:xlink="http://www.w3.org/1999/xlink" xlink:title="code number indexing for Macrocentrinae specimens in the collection at IEBR" id="ABBRID0EJBAI" xlink:type="simple">Macr</abbrev>.<bold>011</bold>” (<abbrev xmlns:xlink="http://www.w3.org/1999/xlink" xlink:title="Institute of Ecology &amp; Biological Resources" id="ABBRID0EPBAI" xlink:type="simple">IEBR</abbrev>), NC Vietnam: Thua Thien-Hue, A Luoi, A Roang forest, <named-content xmlns:xlink="http://www.w3.org/1999/xlink" content-type="dwc:verbatimCoordinates" xlink:type="simple"><named-content content-type="geo-json" specific-use="{&#34;type&#34;:&#34;Point&#34;,&#34;coordinates&#34;:[107.408528,16.110000]}" id="NCID0EWBAI" xlink:type="simple">16°06'36.0"N, 107°24'30.7"E</named-content></named-content>, 700 m, light trap, 7.vi.2006, HV Tru.</p></tp:treatment-sec><tp:treatment-sec sec-type="description" id="SECID0E2BAI"><title>Description.</title><p>Holotype, female, body length 10.3 mm, fore wing length 7.7 mm, antenna 15.0 mm, ovipositor 8.3 mm (Fig. <xref ref-type="fig" rid="F11">11</xref>).</p><fig id="F11" position="float" orientation="portrait"><object-id xmlns:xlink="http://www.w3.org/1999/xlink" content-type="doi" xlink:type="simple">10.3897/zookeys.1197.116092.figure11</object-id><object-id xmlns:xlink="http://www.w3.org/1999/xlink" content-type="arpha" xlink:type="simple">31C3DD66-974E-50B8-AA5F-A1B097EEC71C</object-id><label>Figure 11.</label><caption><p>Habitus of <italic><tp:taxon-name><tp:taxon-name-part taxon-name-part-type="genus" reg="Aulacocentrum">Aulacocentrum</tp:taxon-name-part><tp:taxon-name-part taxon-name-part-type="species" reg="simulatum">simulatum</tp:taxon-name-part></tp:taxon-name></italic> Long, sp. nov., holotype, female, dorsal, “<abbrev xmlns:xlink="http://www.w3.org/1999/xlink" xlink:title="code number indexing for Macrocentrinae specimens in the collection at IEBR" id="ABBRID0EYCAI" xlink:type="simple">Macr</abbrev>.<bold>011</bold>” (<abbrev xmlns:xlink="http://www.w3.org/1999/xlink" xlink:title="Institute of Ecology &amp; Biological Resources" id="ABBRID0E5CAI" xlink:type="simple">IEBR</abbrev>).</p></caption><graphic xmlns:xlink="http://www.w3.org/1999/xlink" xlink:href="zookeys-1197-013_article-116092__-g011.jpg" position="float" orientation="portrait" xlink:type="simple" id="oo_1014255.jpg"><uri content-type="original_file" xlink:type="simple">https://binary.pensoft.net/fig/1014255</uri></graphic></fig><p><bold><italic>Head</italic>.</bold> Antenna incomplete, with 44 flagellomeres remaining, with 13 middle flagellomeres ivory; first flagellomere 1.3× second one; length of first and second flagellomeres 6.7 and 5.0× their widths, respectively; length of subapical antennomere 2.7× its width; in frontal view, width of face 0.9× its length (Fig. <xref ref-type="fig" rid="F12">12B</xref>); length of maxillary palp 1.5× height of head; face plough, with rather dense punctures; malar space 0.8× as long as basal width of mandible; clypeus with fine sparse punctures (Fig. <xref ref-type="fig" rid="F12">12B</xref>); distance between tentorial pits 2.0× distance from pit to eye margin; in lateral view, eye 5.3× temple; in dorsal view, head transverse, 2.3× as wide as long dorsally (Fig. <xref ref-type="fig" rid="F12">12A</xref>); eye 7.0× as long as temple; ocelli large, <abbrev xmlns:xlink="http://www.w3.org/1999/xlink" xlink:title="minimum ocular-ocellar line" id="ABBRID0E1DAI" xlink:type="simple">OOL</abbrev>: <abbrev xmlns:xlink="http://www.w3.org/1999/xlink" xlink:title="minimum ocular-ocellar line" id="ABBRID0E5DAI" xlink:type="simple">OD</abbrev>: <abbrev xmlns:xlink="http://www.w3.org/1999/xlink" xlink:title="minimum postocellar line" id="ABBRID0ECEAI" xlink:type="simple">POL</abbrev> = 4: 8: 8 (Fig. <xref ref-type="fig" rid="F12">12A</xref>); frons smooth, with median groove; stemmaticum rugose-punctate; vertex and temple punctate.</p><fig id="F12" position="float" orientation="portrait"><object-id xmlns:xlink="http://www.w3.org/1999/xlink" content-type="doi" xlink:type="simple">10.3897/zookeys.1197.116092.figure12</object-id><object-id xmlns:xlink="http://www.w3.org/1999/xlink" content-type="arpha" xlink:type="simple">A11AF181-9517-5883-B0C4-8362AD148484</object-id><label>Figure 12.</label><caption><p><italic><tp:taxon-name><tp:taxon-name-part taxon-name-part-type="genus" reg="Aulacocentrum">Aulacocentrum</tp:taxon-name-part><tp:taxon-name-part taxon-name-part-type="species" reg="simulatum">simulatum</tp:taxon-name-part></tp:taxon-name></italic> Long, sp. nov., holotype, female, “<abbrev xmlns:xlink="http://www.w3.org/1999/xlink" xlink:title="code number indexing for Macrocentrinae specimens in the collection at IEBR" id="ABBRID0E4EAI" xlink:type="simple">Macr</abbrev>.<bold>011</bold>” (<abbrev xmlns:xlink="http://www.w3.org/1999/xlink" xlink:title="Institute of Ecology &amp; Biological Resources" id="ABBRID0EDFAI" xlink:type="simple">IEBR</abbrev>) <bold>A</bold> head, dorsal <bold>B</bold> head, frontal <bold>C</bold> propodeum, dorsal <bold>D</bold> mesonotum <bold>E</bold> mesopleuron <bold>F</bold> fore wing <bold>G</bold> hind wing <bold>H</bold> hind trochanter, trochantellus and femur <bold>I</bold> metasoma.</p></caption><graphic xmlns:xlink="http://www.w3.org/1999/xlink" xlink:href="zookeys-1197-013_article-116092__-g012.jpg" position="float" orientation="portrait" xlink:type="simple" id="oo_1014256.jpg"><uri content-type="original_file" xlink:type="simple">https://binary.pensoft.net/fig/1014256</uri></graphic></fig><p><bold><italic>Mesosoma.</italic></bold> Length of mesosoma 1.4× its height (Fig. <xref ref-type="fig" rid="F12">12E</xref>); pronotal trough largely crenulate medially, punctate ventrally, smooth medio-dorsally; propleuron rugose-punctate (Fig. <xref ref-type="fig" rid="F12">12E</xref>); middle lobe of mesoscutum mostly rugose-punctate; lateral lobes densely punctate; notauli sparsely punctate anteriorly, converging posteriorly in a V-shaped depression, transverse rugose area separated by median carina-like rugosity (Fig. <xref ref-type="fig" rid="F12">12D</xref>); scutellar sulcus deep, with six carinae, 0.5× as long as scutellum; scutellum densely punctate; mesopleuron and metapleuron largely rugose; propodeum rugose-punctate basally and ventrally; coarsely rugulose medio-posteriorly (Fig. <xref ref-type="fig" rid="F12">12C</xref>).</p><p><bold><italic>Wings</italic>.</bold> Length of fore wing 3.2× its maximum width (Fig. <xref ref-type="fig" rid="F12">12F</xref>); pterostigma rather broad, length of pterostigma 3.5× as long as width medially; fore wing vein SR1 2.5× as long as vein 3-SR; r: 3-SR: SR1 = 10: 25: 63; vein cu-a vertical; cu-a: 1-CU1: 2-CU1 = 10: 3: 46 (Fig. <xref ref-type="fig" rid="F12">12F</xref>); vein r-m oblique; 2-SR: 3-SR: r-m = 17: 25: 9; second submarginal cell of fore wing narrowed apically; hind wing with vein 2-SC+R horizontal (= longitudinal) (Fig. <xref ref-type="fig" rid="F12">12G</xref>); vein SC+R1 distinctly bent (Fig. <xref ref-type="fig" rid="F12">12G</xref>); cu-a: 1-M: 1r-m = 25: 22: 15; marginal cell of hind wing weakly widened basally, slightly narrowed medially, nearly parallel-sided posteriorly (Fig. <xref ref-type="fig" rid="F12">12G</xref>).</p><p><bold><italic>Legs</italic>.</bold> Length of femur, tibia, and basitarsus of hind leg 8.3, 14.3, and 7.7× their maximum widths, respectively; left hind trochantellus with seven teeth in two rows apically (Fig. <xref ref-type="fig" rid="F12">12H</xref>); length of hind inner and outer tibial spurs 0.3 and 0.2× hind basitarsus, respectively; length of hind basitarsus 0.4× hind tibia and 1.2× second–fifth tarsal segments combined.</p><p><bold><italic>Metasoma</italic>.</bold> Length of metasoma 1.3× head and mesosoma combined; first tergite deeply concave medio-basally (Fig. <xref ref-type="fig" rid="F12">12I</xref>), length of first tergite 3.1× its apical width; median length of second tergite 1.1× third tergite; first metasomal tergite with transverse striation on most of tergite, irregular striation at apex (Fig. <xref ref-type="fig" rid="F12">12I</xref>); second tergite with convergent striation on basal 2/3 of tergite, parallel striation on apical 1/3 of tergite; third tergite with fine parallel striation on basal 4/5 of tergite, apical 1/5 of tergite smooth and sparsely setose; remaining metasomal tergites smooth with sparse setae; length of ovipositor 1.1× fore wing.</p><p><bold><italic>Colour</italic>.</bold> Head blackish brown; scapus nearly pale yellow entirely, except outer side brownish yellow; flagellum brown basally and apically, 8<sup>th</sup>–19<sup>th</sup> middle flagellomeres ivory; palpi yellow; mesonotum dark brown to black; metapleuron, propodeum basally yellow, dark brown apically; fore and middle legs yellow; hind leg yellow, except hind femur apically, hind tibia apically brown; tegula yellow; wing veins brown; wing membrane yellow, parastigma and pterostigma basally yellow; ovipositor sheath brown; ovipositor yellow.</p><p><bold>Male.</bold> Unknown.</p></tp:treatment-sec><tp:treatment-sec sec-type="biology" id="SECID0EZIAI"><title>Biology.</title><p>Unknown.</p></tp:treatment-sec><tp:treatment-sec sec-type="etymology" id="SECID0E5IAI"><title>Etymology.</title><p>From <italic>simulo</italic> (Latin for “imitate, copy”), because this new species is similar to <italic><tp:taxon-name><tp:taxon-name-part taxon-name-part-type="genus" reg="Aulacocentrum">A.</tp:taxon-name-part><tp:taxon-name-part taxon-name-part-type="species" reg="glabrum">glabrum</tp:taxon-name-part></tp:taxon-name></italic> sp. nov.</p></tp:treatment-sec><tp:treatment-sec sec-type="distribution" id="SECID0ERJAI"><title>Distribution.</title><p>NC Vietnam (Thua Thien-Hue province) (Fig. <xref ref-type="fig" rid="F16">16</xref>).</p></tp:treatment-sec><tp:treatment-sec sec-type="notes" id="SECID0E2JAI"><title>Notes.</title><p>The new species is closely related to <italic><tp:taxon-name><tp:taxon-name-part taxon-name-part-type="genus" reg="Aulacocentrum">A.</tp:taxon-name-part><tp:taxon-name-part taxon-name-part-type="species" reg="glabrum">glabrum</tp:taxon-name-part></tp:taxon-name></italic> sp. nov., but differs from the latter by the following characters: 1) hind wing vein cu-a distinctly longer vein 1-M (25: 22) (vein cu-a as long as 1-M in <italic><tp:taxon-name><tp:taxon-name-part taxon-name-part-type="genus" reg="Aulacocentrum">A.</tp:taxon-name-part><tp:taxon-name-part taxon-name-part-type="species" reg="glabrum">glabrum</tp:taxon-name-part></tp:taxon-name></italic>); 2) left hind trochantellus with six teeth (four teeth in <italic><tp:taxon-name><tp:taxon-name-part taxon-name-part-type="genus" reg="Aulacocentrum">A.</tp:taxon-name-part><tp:taxon-name-part taxon-name-part-type="species" reg="glabrum">glabrum</tp:taxon-name-part></tp:taxon-name></italic>); 3) marginal cell of hind wing sparsely setose (largely glabrous in <italic><tp:taxon-name><tp:taxon-name-part taxon-name-part-type="genus" reg="Aulacocentrum">A.</tp:taxon-name-part><tp:taxon-name-part taxon-name-part-type="species" reg="glabrum">glabrum</tp:taxon-name-part></tp:taxon-name></italic>); and 4) first metasomal tergite transversely striate (partly obliquely striate in <italic><tp:taxon-name><tp:taxon-name-part taxon-name-part-type="genus" reg="Aulacocentrum">A.</tp:taxon-name-part><tp:taxon-name-part taxon-name-part-type="species" reg="glabrum">glabrum</tp:taxon-name-part></tp:taxon-name></italic>).</p><sec sec-type="Newly recorded species" id="SECID0EYLAI"><title>Newly recorded species</title></sec></tp:treatment-sec><tp:treatment-sec><!--Section generated to contain objects referenced in tp:taxon-treatment.--><fig id="F16" position="float" orientation="portrait"><object-id xmlns:xlink="http://www.w3.org/1999/xlink" content-type="doi" xlink:type="simple">10.3897/zookeys.1197.116092.figure16</object-id><object-id xmlns:xlink="http://www.w3.org/1999/xlink" content-type="arpha" xlink:type="simple">B73D666E-D634-56BB-B331-0EBBBC9419FA</object-id><label>Figure 16.</label><caption><p>Distribution map of <italic><tp:taxon-name><tp:taxon-name-part taxon-name-part-type="genus" reg="Aulacocentrum">Aulacocentrum</tp:taxon-name-part></tp:taxon-name></italic> species.</p></caption><graphic xmlns:xlink="http://www.w3.org/1999/xlink" xlink:href="zookeys-1197-013_article-116092__-g016.jpg" position="float" orientation="portrait" xlink:type="simple" id="oo_1014260.jpg"><uri content-type="original_file" xlink:type="simple">https://binary.pensoft.net/fig/1014260</uri></graphic></fig></tp:treatment-sec></tp:taxon-treatment>
