# Supplementary material for: ﻿Revisionary notes on the genus Aulacocentrum Brues (Hymenoptera, Braconidae, Macrocentrinae) from Vietnam
Source: Zookeys. 2024 Apr 3;1197:13–41. doi: 10.3897/zookeys.1197.116092 (PMC11015091; doi:10.3897/zookeys.1197.116092)
Supplement: XML Treatment for Aulacocentrum seticella [file zookeys.1197.116092-treatment7.xml]

<!DOCTYPE tp:taxon-treatment
  PUBLIC "-//TaxonX//DTD Taxonomic Treatment Publishing DTD v0 20100105//EN" "tax-treatment-NSO.dtd">
<tp:taxon-treatment xmlns:tp="http://www.plazi.org/taxpub"><tp:treatment-meta><kwd-group><label>Taxon classification</label><kwd>
                <named-content content-type="kingdom">Animalia</named-content>
              </kwd><kwd>
                <named-content content-type="order">Hymenoptera</named-content>
              </kwd><kwd>
                <named-content content-type="family">Braconidae</named-content>
              </kwd></kwd-group><mixed-citation publication-type="journal"><person-group><name><surname>Pham</surname><given-names>Thi Nhi</given-names></name><name><surname>Long</surname><given-names>Khuat Dang</given-names></name><name><surname>van Achterberg</surname><given-names>Cornelis</given-names></name><name><surname>Cao</surname><given-names>Thi Quynh Nga</given-names></name><name><surname>Pham</surname><given-names>Van Phu</given-names></name><name><surname>Dang</surname><given-names>Thi Hoa</given-names></name></person-group><article-title>﻿Revisionary notes on the genus <italic><tp:taxon-name><tp:taxon-name-part taxon-name-part-type="genus" reg="Aulacocentrum">Aulacocentrum</tp:taxon-name-part></tp:taxon-name></italic> Brues (<tp:taxon-name><tp:taxon-name-part taxon-name-part-type="order">Hymenoptera</tp:taxon-name-part></tp:taxon-name>, <tp:taxon-name><tp:taxon-name-part taxon-name-part-type="family">Braconidae</tp:taxon-name-part></tp:taxon-name>, <tp:taxon-name><tp:taxon-name-part taxon-name-part-type="subfamily">Macrocentrinae</tp:taxon-name-part></tp:taxon-name>) from Vietnam</article-title><source>Zookeys</source><day>03</day><month>04</month><year>2024</year><volume>1197</volume><fpage>13</fpage><lpage>41</lpage><pub-id pub-id-type="doi">10.3897/zookeys.1197.116092</pub-id></mixed-citation></tp:treatment-meta><tp:nomenclature><label>﻿</label><tp:taxon-name>
              <object-id xmlns:xlink="http://www.w3.org/1999/xlink" content-type="arpha" xlink:type="simple">4737FB52-9228-558A-AD3C-536FC1D6DB0F</object-id>
              <tp:taxon-name-part taxon-name-part-type="genus" reg="Aulacocentrum">Aulacocentrum</tp:taxon-name-part>
              <tp:taxon-name-part taxon-name-part-type="species" reg="seticella">seticella</tp:taxon-name-part>
            </tp:taxon-name><tp:taxon-authority>van Achterberg &amp; He, 1994</tp:taxon-authority><xref ref-type="fig" rid="F13">Figs 13</xref><xref ref-type="fig" rid="F16">, 16</xref><tp:nomenclature-citation-list><tp:nomenclature-citation><tp:taxon-name>
                  <tp:taxon-name-part taxon-name-part-type="genus" reg="Aulacocentrum">Aulacocentrum</tp:taxon-name-part>
                  <tp:taxon-name-part taxon-name-part-type="species" reg="seticella">seticella</tp:taxon-name-part>
                </tp:taxon-name><comment>van Achterberg &amp; He, 1994: 160, figs 2–23, 40.</comment></tp:nomenclature-citation></tp:nomenclature-citation-list></tp:nomenclature><tp:treatment-sec sec-type="material" id="SECID0EWNAI"><title>Material examined.</title><p>♀, “Bracn.<bold>056</bold>” (<abbrev xmlns:xlink="http://www.w3.org/1999/xlink" xlink:title="Institute of Ecology &amp; Biological Resources" id="ABBRID0E5NAI" xlink:type="simple">IEBR</abbrev>), <abbrev xmlns:xlink="http://www.w3.org/1999/xlink" xlink:title="Northeastern" id="ABBRID0ECOAI" xlink:type="simple">NE</abbrev> Vietnam: Tuyen Quang, Na Hang, Thanh Tuong, forest, <named-content xmlns:xlink="http://www.w3.org/1999/xlink" content-type="dwc:verbatimCoordinates" xlink:type="simple"><named-content content-type="geo-json" specific-use="{&#34;type&#34;:&#34;Point&#34;,&#34;coordinates&#34;:[105.400556,22.316944]}" id="NCID0EJOAI" xlink:type="simple">22°19′01.0″N, 105°24′02″E</named-content></named-content>, 162 m, <abbrev xmlns:xlink="http://www.w3.org/1999/xlink" xlink:title="Malaise trap" id="ABBRID0EOOAI" xlink:type="simple">MT</abbrev>, 15.x.2016, KD Long.</p></tp:treatment-sec><tp:treatment-sec sec-type="description" id="SECID0ESOAI"><title>Diagnostic characters.</title><p>Based on specimen collected in Vietnam, female, body length 7.5 mm; antenna with 50 antennomeres, with nine middle flagellomeres ivory; fore wing 6.0 mm; ovipositor 7.9 mm (Fig. <xref ref-type="fig" rid="F13">13A</xref>); length of maxillary palp 1.6× height of head; ratio of length of fore wing veins r: 3-SR: SR1 = 10: 23: 41, and 2-SR: 3-SR: r-m = 13: 23: 6; notauli converging posteriorly in distinct V-shaped depression (Fig. <xref ref-type="fig" rid="F13">13B</xref>); mesopleuron widely depressed medio-posteriorly (Fig. <xref ref-type="fig" rid="F13">13C</xref>); hind wing with vein 2-SC+R vertical; vein 1-M curved basally; vein SR mostly touching anterior margin of the wing (Fig. <xref ref-type="fig" rid="F13">13D</xref>); metasoma 1.5× as long as head and mesosoma combined; first metasomal tergite nearly parallel-sided; length of first tergite 5.2× its apical width; second tergite distinctly constricted medially, with convergent striation; more than basal 1/2 of third tergite finely, longitudinally striate; the remainder coriaceous, densely setose; ovipositor 1.7× metasoma in lateral view, and 1.3× as long as fore wing.</p><fig id="F13" position="float" orientation="portrait"><object-id xmlns:xlink="http://www.w3.org/1999/xlink" content-type="doi" xlink:type="simple">10.3897/zookeys.1197.116092.figure13</object-id><object-id xmlns:xlink="http://www.w3.org/1999/xlink" content-type="arpha" xlink:type="simple">5961DFAF-485B-5178-A112-5F134862B61F</object-id><label>Figure 13.</label><caption><p><italic><tp:taxon-name><tp:taxon-name-part taxon-name-part-type="genus" reg="Aulacocentrum">Aulacocentrum</tp:taxon-name-part><tp:taxon-name-part taxon-name-part-type="species" reg="seticella">seticella</tp:taxon-name-part></tp:taxon-name></italic> van Achterberg &amp; He, 1994, “<abbrev xmlns:xlink="http://www.w3.org/1999/xlink" xlink:title="code number indexing for Macrocentrinae specimens in the collection at IEBR" id="ABBRID0E2PAI" xlink:type="simple">Macr</abbrev>.<bold>056</bold>” (<abbrev xmlns:xlink="http://www.w3.org/1999/xlink" xlink:title="Institute of Ecology &amp; Biological Resources" id="ABBRID0EBQAI" xlink:type="simple">IEBR</abbrev>) <bold>A</bold> habitus, female, lateral <bold>B</bold> mesonotum <bold>C</bold> mesopleuron <bold>D</bold> hind wing.</p></caption><graphic xmlns:xlink="http://www.w3.org/1999/xlink" xlink:href="zookeys-1197-013_article-116092__-g013.jpg" position="float" orientation="portrait" xlink:type="simple" id="oo_1014257.jpg"><uri content-type="original_file" xlink:type="simple">https://binary.pensoft.net/fig/1014257</uri></graphic></fig><p><bold>Male.</bold> Unknown.</p></tp:treatment-sec><tp:treatment-sec sec-type="biology" id="SECID0EWQAI"><title>Biology.</title><p>Unknown.</p></tp:treatment-sec><tp:treatment-sec sec-type="distribution" id="SECID0E2QAI"><title>Distribution.</title><p>Eastern Palaearctic: Japan; Korea; Oriental: China (Guangxi, Guizhou); India, Indonesia (Java, Sumatra), Malaysia (Sabah), Singapore, <abbrev xmlns:xlink="http://www.w3.org/1999/xlink" xlink:title="Northeastern" id="ABBRID0EBRAI" xlink:type="simple">NE</abbrev> Vietnam (Tuyen Quang province: Na Hang NP) (Fig. <xref ref-type="fig" rid="F16">16</xref>).</p><sec sec-type="Previously recorded species" id="SECID0EJRAI"><title>Previously recorded species</title></sec></tp:treatment-sec><tp:treatment-sec><!--Section generated to contain objects referenced in tp:taxon-treatment.--><fig id="F16" position="float" orientation="portrait"><object-id xmlns:xlink="http://www.w3.org/1999/xlink" content-type="doi" xlink:type="simple">10.3897/zookeys.1197.116092.figure16</object-id><object-id xmlns:xlink="http://www.w3.org/1999/xlink" content-type="arpha" xlink:type="simple">B73D666E-D634-56BB-B331-0EBBBC9419FA</object-id><label>Figure 16.</label><caption><p>Distribution map of <italic><tp:taxon-name><tp:taxon-name-part taxon-name-part-type="genus" reg="Aulacocentrum">Aulacocentrum</tp:taxon-name-part></tp:taxon-name></italic> species.</p></caption><graphic xmlns:xlink="http://www.w3.org/1999/xlink" xlink:href="zookeys-1197-013_article-116092__-g016.jpg" position="float" orientation="portrait" xlink:type="simple" id="oo_1014260.jpg"><uri content-type="original_file" xlink:type="simple">https://binary.pensoft.net/fig/1014260</uri></graphic></fig></tp:treatment-sec></tp:taxon-treatment>
