# Supplementary material for: ﻿Revisionary notes on the genus Aulacocentrum Brues (Hymenoptera, Braconidae, Macrocentrinae) from Vietnam
Source: Zookeys. 2024 Apr 3;1197:13–41. doi: 10.3897/zookeys.1197.116092 (PMC11015091; doi:10.3897/zookeys.1197.116092)
Supplement: XML Treatment for Aulacocentrum philippinense [file zookeys.1197.116092-treatment8.xml]

<!DOCTYPE tp:taxon-treatment
  PUBLIC "-//TaxonX//DTD Taxonomic Treatment Publishing DTD v0 20100105//EN" "tax-treatment-NSO.dtd">
<tp:taxon-treatment xmlns:tp="http://www.plazi.org/taxpub"><tp:treatment-meta><kwd-group><label>Taxon classification</label><kwd>
                <named-content content-type="kingdom">Animalia</named-content>
              </kwd><kwd>
                <named-content content-type="order">Hymenoptera</named-content>
              </kwd><kwd>
                <named-content content-type="family">Braconidae</named-content>
              </kwd></kwd-group><mixed-citation publication-type="journal"><person-group><name><surname>Pham</surname><given-names>Thi Nhi</given-names></name><name><surname>Long</surname><given-names>Khuat Dang</given-names></name><name><surname>van Achterberg</surname><given-names>Cornelis</given-names></name><name><surname>Cao</surname><given-names>Thi Quynh Nga</given-names></name><name><surname>Pham</surname><given-names>Van Phu</given-names></name><name><surname>Dang</surname><given-names>Thi Hoa</given-names></name></person-group><article-title>﻿Revisionary notes on the genus <italic><tp:taxon-name><tp:taxon-name-part taxon-name-part-type="genus" reg="Aulacocentrum">Aulacocentrum</tp:taxon-name-part></tp:taxon-name></italic> Brues (<tp:taxon-name><tp:taxon-name-part taxon-name-part-type="order">Hymenoptera</tp:taxon-name-part></tp:taxon-name>, <tp:taxon-name><tp:taxon-name-part taxon-name-part-type="family">Braconidae</tp:taxon-name-part></tp:taxon-name>, <tp:taxon-name><tp:taxon-name-part taxon-name-part-type="subfamily">Macrocentrinae</tp:taxon-name-part></tp:taxon-name>) from Vietnam</article-title><source>Zookeys</source><day>03</day><month>04</month><year>2024</year><volume>1197</volume><fpage>13</fpage><lpage>41</lpage><pub-id pub-id-type="doi">10.3897/zookeys.1197.116092</pub-id></mixed-citation></tp:treatment-meta><tp:nomenclature><label>﻿</label><tp:taxon-name>
              <object-id xmlns:xlink="http://www.w3.org/1999/xlink" content-type="arpha" xlink:type="simple">2801621E-B099-5727-B3D5-28D0459E1E12</object-id>
              <tp:taxon-name-part taxon-name-part-type="genus" reg="Aulacocentrum">Aulacocentrum</tp:taxon-name-part>
              <tp:taxon-name-part taxon-name-part-type="species" reg="philippinense">philippinense</tp:taxon-name-part>
            </tp:taxon-name><tp:taxon-authority>(Ashmead, 1904)</tp:taxon-authority><xref ref-type="fig" rid="F14">Figs 14</xref><xref ref-type="fig" rid="F15">, 15</xref><xref ref-type="fig" rid="F16">, 16</xref><tp:nomenclature-citation-list><tp:nomenclature-citation><tp:taxon-name>
                  <tp:taxon-name-part taxon-name-part-type="genus" reg="Macrocentrus">Macrocentrus</tp:taxon-name-part>
                  <tp:taxon-name-part taxon-name-part-type="species" reg="philippinensis">philippinensis</tp:taxon-name-part>
                </tp:taxon-name><comment>Ashmead, 1904: 145.</comment></tp:nomenclature-citation></tp:nomenclature-citation-list></tp:nomenclature><tp:treatment-sec sec-type="material" id="SECID0ELTAI"><title>Material examined.</title><p><bold>1</bold>♀, “<abbrev xmlns:xlink="http://www.w3.org/1999/xlink" xlink:title="code number indexing for Macrocentrinae specimens in the collection at IEBR" id="ABBRID0ETTAI" xlink:type="simple">Macr</abbrev>.<bold>088</bold>” (<abbrev xmlns:xlink="http://www.w3.org/1999/xlink" xlink:title="Institute of Ecology &amp; Biological Resources" id="ABBRID0EZTAI" xlink:type="simple">IEBR</abbrev>), S Vietnam: Dong Nai, Vinh Cuu, Phu Ly, TWC, forest, <named-content xmlns:xlink="http://www.w3.org/1999/xlink" content-type="dwc:verbatimCoordinates" xlink:type="simple"><named-content content-type="geo-json" specific-use="{&#34;type&#34;:&#34;Point&#34;,&#34;coordinates&#34;:[107.059900,11.376867]}" id="NCID0EAUAI" xlink:type="simple">11°22.612'N, 107°03.594'E</named-content></named-content>, 82 m, light trap, 7.vi.2020, PT Nhi; 2♀, “<abbrev xmlns:xlink="http://www.w3.org/1999/xlink" xlink:title="code number indexing for Macrocentrinae specimens in the collection at IEBR" id="ABBRID0EFUAI" xlink:type="simple">Macr</abbrev>.<bold>112</bold>”, “<abbrev xmlns:xlink="http://www.w3.org/1999/xlink" xlink:title="code number indexing for Macrocentrinae specimens in the collection at IEBR" id="ABBRID0ELUAI" xlink:type="simple">Macr</abbrev>.<bold>113</bold>” (<abbrev xmlns:xlink="http://www.w3.org/1999/xlink" xlink:title="Institute of Ecology &amp; Biological Resources" id="ABBRID0ERUAI" xlink:type="simple">IEBR</abbrev>), <abbrev xmlns:xlink="http://www.w3.org/1999/xlink" xlink:title="Northeastern" id="ABBRID0EVUAI" xlink:type="simple">NE</abbrev> Vietnam: Ha Giang, Bac Me, Minh Ngoc, forest, <named-content xmlns:xlink="http://www.w3.org/1999/xlink" content-type="dwc:verbatimCoordinates" xlink:type="simple"><named-content content-type="geo-json" specific-use="{&#34;type&#34;:&#34;Point&#34;,&#34;coordinates&#34;:[105.205917,22.729778]}" id="NCID0E3UAI" xlink:type="simple">22°43'47.2”’N, 105°12'21.3"E</named-content></named-content>; 207 m, light trap, 21.vii.2019, DT Hoa; 1♀, “<abbrev xmlns:xlink="http://www.w3.org/1999/xlink" xlink:title="code number indexing for Macrocentrinae specimens in the collection at IEBR" id="ABBRID0EBVAI" xlink:type="simple">Macr</abbrev>.<bold>168</bold>” (<abbrev xmlns:xlink="http://www.w3.org/1999/xlink" xlink:title="Institute of Ecology &amp; Biological Resources" id="ABBRID0EHVAI" xlink:type="simple">IEBR</abbrev>), NW Vietnam: Son La, Thuan Chau, Chieng Bom, forest, <named-content xmlns:xlink="http://www.w3.org/1999/xlink" content-type="dwc:verbatimCoordinates" xlink:type="simple"><named-content content-type="geo-json" specific-use="{&#34;type&#34;:&#34;Point&#34;,&#34;coordinates&#34;:[103.606667,21.353056]}" id="NCID0EOVAI" xlink:type="simple">21°21'11"N, 103°36'24"E</named-content></named-content>, 1100 m, light trap, 01.v.2016, HV Tru; 1♀, “<abbrev xmlns:xlink="http://www.w3.org/1999/xlink" xlink:title="code number indexing for Macrocentrinae specimens in the collection at IEBR" id="ABBRID0ETVAI" xlink:type="simple">Macr</abbrev>.<bold>169</bold>” (<abbrev xmlns:xlink="http://www.w3.org/1999/xlink" xlink:title="Institute of Ecology &amp; Biological Resources" id="ABBRID0EZVAI" xlink:type="simple">IEBR</abbrev>), <abbrev xmlns:xlink="http://www.w3.org/1999/xlink" xlink:title="Northeastern" id="ABBRID0E4VAI" xlink:type="simple">NE</abbrev> Vietnam: Tuyen Quang, Na Hang, Trung Phin, forest, <named-content xmlns:xlink="http://www.w3.org/1999/xlink" content-type="dwc:verbatimCoordinates" xlink:type="simple"><named-content content-type="geo-json" specific-use="{&#34;type&#34;:&#34;Point&#34;,&#34;coordinates&#34;:[105.389950,22.503800]}" id="NCID0EEWAI" xlink:type="simple">22°30'13.68"N, 105°23'23.82"E</named-content></named-content>, light trap, 18.ix.2017, <abbrev xmlns:xlink="http://www.w3.org/1999/xlink" xlink:title="Department of Insect Systematics at IEBR" id="ABBRID0EJWAI" xlink:type="simple">HTHCT</abbrev>; 1♀, “<abbrev xmlns:xlink="http://www.w3.org/1999/xlink" xlink:title="code number indexing for Macrocentrinae specimens in the collection at IEBR" id="ABBRID0ENWAI" xlink:type="simple">Macr</abbrev>.<bold>175</bold>” (<abbrev xmlns:xlink="http://www.w3.org/1999/xlink" xlink:title="Institute of Ecology &amp; Biological Resources" id="ABBRID0ETWAI" xlink:type="simple">IEBR</abbrev>), <abbrev xmlns:xlink="http://www.w3.org/1999/xlink" xlink:title="Northeastern" id="ABBRID0EXWAI" xlink:type="simple">NE</abbrev> Vietnam: Ha Giang, Dong Van, Pho Bang, light trap, 12.vi–17.vi.2023, Dinh Dieu Thuy; 1♂, “<abbrev xmlns:xlink="http://www.w3.org/1999/xlink" xlink:title="code number indexing for Macrocentrinae specimens in the collection at IEBR" id="ABBRID0E2WAI" xlink:type="simple">Macr</abbrev>.<bold>126</bold>” (<abbrev xmlns:xlink="http://www.w3.org/1999/xlink" xlink:title="Institute of Ecology &amp; Biological Resources" id="ABBRID0EBXAI" xlink:type="simple">IEBR</abbrev>), S Vietnam: Dong Nai, Vinh Cuu, Phu Ly, Suoi Rong, forest, <named-content xmlns:xlink="http://www.w3.org/1999/xlink" content-type="dwc:verbatimCoordinates" xlink:type="simple"><named-content content-type="geo-json" specific-use="{&#34;type&#34;:&#34;Point&#34;,&#34;coordinates&#34;:[107.166333,11.486194]}" id="NCID0EIXAI" xlink:type="simple">11°29'10.3"N, 107°09'58.8"E</named-content></named-content>, 285 m, light trap, 12.vii.2020, PV Phu.</p></tp:treatment-sec><tp:treatment-sec sec-type="description" id="SECID0ENXAI"><title>Description.</title><p>Male, “<abbrev xmlns:xlink="http://www.w3.org/1999/xlink" xlink:title="code number indexing for Macrocentrinae specimens in the collection at IEBR" id="ABBRID0ETXAI" xlink:type="simple">Macr</abbrev>.<bold>126</bold>” (<abbrev xmlns:xlink="http://www.w3.org/1999/xlink" xlink:title="Institute of Ecology &amp; Biological Resources" id="ABBRID0EZXAI" xlink:type="simple">IEBR</abbrev>), body length 8.4 mm, fore wing length 5.9 mm (Fig. <xref ref-type="fig" rid="F14">14</xref>).</p><fig id="F14" position="float" orientation="portrait"><object-id xmlns:xlink="http://www.w3.org/1999/xlink" content-type="doi" xlink:type="simple">10.3897/zookeys.1197.116092.figure14</object-id><object-id xmlns:xlink="http://www.w3.org/1999/xlink" content-type="arpha" xlink:type="simple">8366760B-4631-5037-A2EE-D90D5CBBFDB1</object-id><label>Figure 14.</label><caption><p>Habitus of <italic><tp:taxon-name><tp:taxon-name-part taxon-name-part-type="genus" reg="Aulacocentrum">Aulacocentrum</tp:taxon-name-part><tp:taxon-name-part taxon-name-part-type="species" reg="philippinense">philippinense</tp:taxon-name-part></tp:taxon-name></italic> (Ashmead), male, dorsal, “<abbrev xmlns:xlink="http://www.w3.org/1999/xlink" xlink:title="code number indexing for Macrocentrinae specimens in the collection at IEBR" id="ABBRID0EUYAI" xlink:type="simple">Macr</abbrev>.<bold>126</bold>” (<abbrev xmlns:xlink="http://www.w3.org/1999/xlink" xlink:title="Institute of Ecology &amp; Biological Resources" id="ABBRID0E1YAI" xlink:type="simple">IEBR</abbrev>).</p></caption><graphic xmlns:xlink="http://www.w3.org/1999/xlink" xlink:href="zookeys-1197-013_article-116092__-g014.jpg" position="float" orientation="portrait" xlink:type="simple" id="oo_1014258.jpg"><uri content-type="original_file" xlink:type="simple">https://binary.pensoft.net/fig/1014258</uri></graphic></fig><p><bold><italic>Head</italic>.</bold> Antenna incomplete, with 31 flagellomeres remaining; first flagellomere 1.4× second one; length of first and second flagellomeres 6.8 and 5.0× their widths, respectively; in frontal view, width of face 0.9× its length (Fig. <xref ref-type="fig" rid="F15">15B</xref>); length of maxillary palp 1.7× height of head; face densely punctate medially, sparsely punctate laterally; malar space as long as basal width of mandible; clypeus straight ventrally, sparsely, finely punctate; distance between tentorial pits 1.5× distance from pit to eye margin; in dorsal view, width of head 2.4× median length (Fig. <xref ref-type="fig" rid="F15">15A</xref>); eye 8.3× as long as temple; ocelli medium-sided, <abbrev xmlns:xlink="http://www.w3.org/1999/xlink" xlink:title="minimum ocular-ocellar line" id="ABBRID0ESZAI" xlink:type="simple">OOL</abbrev>: <abbrev xmlns:xlink="http://www.w3.org/1999/xlink" xlink:title="minimum ocular-ocellar line" id="ABBRID0EWZAI" xlink:type="simple">OD</abbrev>: <abbrev xmlns:xlink="http://www.w3.org/1999/xlink" xlink:title="minimum postocellar line" id="ABBRID0E1ZAI" xlink:type="simple">POL</abbrev> = 8: 8: 10 (Fig. <xref ref-type="fig" rid="F15">15A</xref>); frons, vertex, and temple shiny, smooth; stemmaticum rugose-punctate.</p><fig id="F15" position="float" orientation="portrait"><object-id xmlns:xlink="http://www.w3.org/1999/xlink" content-type="doi" xlink:type="simple">10.3897/zookeys.1197.116092.figure15</object-id><object-id xmlns:xlink="http://www.w3.org/1999/xlink" content-type="arpha" xlink:type="simple">DA196CE4-F487-5D1F-8BD1-B17AD18057AB</object-id><label>Figure 15.</label><caption><p><italic><tp:taxon-name><tp:taxon-name-part taxon-name-part-type="genus" reg="Aulacocentrum">Aulacocentrum</tp:taxon-name-part><tp:taxon-name-part taxon-name-part-type="species" reg="philippinense">philippinense</tp:taxon-name-part></tp:taxon-name></italic> (Ashmead), male, “<abbrev xmlns:xlink="http://www.w3.org/1999/xlink" xlink:title="code number indexing for Macrocentrinae specimens in the collection at IEBR" id="ABBRID0EV1AI" xlink:type="simple">Macr</abbrev>.<bold>126</bold>” (<abbrev xmlns:xlink="http://www.w3.org/1999/xlink" xlink:title="Institute of Ecology &amp; Biological Resources" id="ABBRID0E21AI" xlink:type="simple">IEBR</abbrev>) <bold>A</bold> head, dorsal <bold>B</bold> head, frontal <bold>C</bold> head, lateral <bold>D</bold> mesonotum <bold>E</bold> mesopleuron <bold>F</bold> propodeum, dorsal <bold>G</bold> hind coxa <bold>H</bold> first-third metasomal tergites, dorsal <bold>I</bold> fore wing <bold>J</bold> hind wing.</p></caption><graphic xmlns:xlink="http://www.w3.org/1999/xlink" xlink:href="zookeys-1197-013_article-116092__-g015.jpg" position="float" orientation="portrait" xlink:type="simple" id="oo_1014259.jpg"><uri content-type="original_file" xlink:type="simple">https://binary.pensoft.net/fig/1014259</uri></graphic></fig><p><bold><italic>Mesosoma.</italic></bold> Length of mesosoma 1.3× its height (Fig. <xref ref-type="fig" rid="F15">15E</xref>); pronotal trough largely crenulate medially, mostly smooth ventrally and dorsally; propleuron densely punctate (Fig. <xref ref-type="fig" rid="F15">15E</xref>); middle lobe of mesoscutum rugulose dorsally; punctate ventrally; notauli sparsely crenulate anteriorly, narrowly fused posteriorly with median rugosity (Fig. <xref ref-type="fig" rid="F15">15D</xref>); scutellar sulcus 2.6× scutellum; scutellum densely punctate; mesopleuron and metapleuron largely rugose-punctate (Fig. <xref ref-type="fig" rid="F15">15E</xref>); propodeum mostly transversely rugulose (Fig. <xref ref-type="fig" rid="F15">15F</xref>).</p><p><bold><italic>Wings</italic>.</bold> Length of fore wing 3.3× its maximum width (Fig. <xref ref-type="fig" rid="F15">15I</xref>); length of pterostigma 3.6× its width; fore wing vein SR1 2.1× as long as vein 3-SR; r: 3-SR: SR1 = 10: 25: 53; cu-a inclivous (Fig. <xref ref-type="fig" rid="F15">15I</xref>), cu-a: 1-CU1: 2-CU1 = 11: 5: 47; 2-SR: 3-SR: r-m = 16: 25: 8; second submarginal cell of fore wing narrowed distally; hind wing with vein 2-SC+R horizontal (= longitudinal); vein 1-M weakly curved basally (Fig. <xref ref-type="fig" rid="F15">15J</xref>); cu-a: 1-M: 1r-m = 15: 10: 10; marginal cell sparsely setose.</p><p><bold><italic>Legs</italic>.</bold> Hind coxa elongate, densely setose latero-ventrally, but without setae dorso-apically; length of femur, tibia, and basitarsus of hind leg 8.2, 14.4, and 8.7× their maximum widths, respectively; left hind trochantellus with four teeth in one row (Fig. <xref ref-type="fig" rid="F15">15G</xref>); length of hind inner and outer tibial spurs 0.6× and 0.3× hind basitarsus, respectively; length of hind basitarsus 0.4× hind tibia and 1.1× second–fifth tarsal segments combined.</p><p><bold><italic>Metasoma</italic>.</bold> Length of metasoma 1.4× head and mesosoma combined; first tergite nearly flat medio-basally (Fig. <xref ref-type="fig" rid="F15">15H</xref>); length of first tergite 3.8× its apical width; second tergite 1.1× third tergite medially (Fig. <xref ref-type="fig" rid="F15">15H</xref>); first metasomal tergite mostly transversely striate; second tergite with convergent striae on basal 2/3 of the tergite, parallel striation on 1/3 apical of tergite; third tergite finely striate on 2/3 basal of tergite; remaining metasomal tergites coriaceous, with long setae.</p><p><bold><italic>Colour</italic>.</bold> Pale-yellow; scapus largely whitish yellow, brown dorsally and outer side laterally; flagellum brown, with 11<sup>th</sup>–19<sup>th</sup> middle flagellomeres cream-white; palpi cream-white; fore leg pale yellow except coxa, trochanter and trochantellus cream-white; middle leg yellow, except coxa basally, trochanter and trochantellus paler; hind coxa yellow, hind trochanter and trochantellus dirty yellow, hind femur entirely, apical 2/3 of hind tibia blackish brown; 1/3 of hind tibia and tarsus cream-white to whitish yellow; pronotum brown, whitish yellow dorsally; mesonotum blackish brown to black; propodeum black, pale yellow basally and ventrally; metapleuron whitish yellow; wing veins brown; tegula whitish yellow; wing membrane hyaline; basal 1/3 of first metasomal tergite pale yellow, apical 2/3, and second tergite entirely black; third tergite whitish yellow basally, blackish brown apically; remainder black; ovipositor sheath brown; ovipositor yellow.</p></tp:treatment-sec><tp:treatment-sec sec-type="distribution" id="SECID0EL5AI"><title>Distribution.</title><p><abbrev xmlns:xlink="http://www.w3.org/1999/xlink" xlink:title="Northeastern" id="ABBRID0ER5AI" xlink:type="simple">NE</abbrev> Vietnam (Ha Giang, Tuyen Quang); NW Vietnam (Son La); S Vietnam (Dong Nai) (Fig. <xref ref-type="fig" rid="F16">16</xref>).</p><fig id="F16" position="float" orientation="portrait"><object-id xmlns:xlink="http://www.w3.org/1999/xlink" content-type="doi" xlink:type="simple">10.3897/zookeys.1197.116092.figure16</object-id><object-id xmlns:xlink="http://www.w3.org/1999/xlink" content-type="arpha" xlink:type="simple">B73D666E-D634-56BB-B331-0EBBBC9419FA</object-id><label>Figure 16.</label><caption><p>Distribution map of <italic><tp:taxon-name><tp:taxon-name-part taxon-name-part-type="genus" reg="Aulacocentrum">Aulacocentrum</tp:taxon-name-part></tp:taxon-name></italic> species.</p></caption><graphic xmlns:xlink="http://www.w3.org/1999/xlink" xlink:href="zookeys-1197-013_article-116092__-g016.jpg" position="float" orientation="portrait" xlink:type="simple" id="oo_1014260.jpg"><uri content-type="original_file" xlink:type="simple">https://binary.pensoft.net/fig/1014260</uri></graphic></fig></tp:treatment-sec></tp:taxon-treatment>
